# Supplementary material for: Evolutionary and Phylogenetic Dynamics of SARS-CoV-2 Variants: A Genetic Comparative Study of Taiyuan and Wuhan Cities of China
Source: Viruses. 2024 Jun 3;16(6):907. doi: 10.3390/v16060907 (PMC11209594; doi:10.3390/v16060907)
Supplement: Supplementary file 1 [file viruses-16-00907-s001.zip]

Archive with 4 entries (4 files):
- Figure S1_Mid-point rooted Tree.png
- Figure S2_Time-based detailed phylogenetic tree.png
- Table S1_Pangolin classification.csv
- Table S2_Recombination.csv
