# Supplementary material for: Evolutionary and Phylogenetic Dynamics of SARS-CoV-2 Variants: A Genetic Comparative Study of Taiyuan and Wuhan Cities of China
Source: Viruses. 2024 Jun 3;16(6):907. doi: 10.3390/v16060907 (PMC11209594; doi:10.3390/v16060907)
Supplement: Supplementary file 1 [file viruses-16-00907-s001.zip › Table S1_Pangolin classification.csv]

Sequence name	Lineage	Conflict	Ambiguity score	Scorpio call	Scorpio support	Scorpio conflict	Note	Pangolin version	Pangolin-data version
17485739: SARS-CoV-2/Wuhan-2023	BF.7.14	0		Omicron (BA.5-like)	0.97	0.02	Usher placements: BF.7.14(1/1)	4.3	v1.22
17485740: SARS-CoV-2/Wuhan-2023	DY.3	0		Omicron (BA.5-like)	0.97	0.02	Usher placements: DY.3(1/1)	4.3	v1.22
17485741: SARS-CoV-2/Wuhan-2023	DY.3	0		Omicron (BA.5-like)	0.97	0.02	Usher placements: DY.3(1/1)	4.3	v1.22
17671999: SARS-CoV-2/Wuhan-2023	FY.3	0		Omicron (XBB-like)	0.93	0.01	Usher placements: FY.3(1/1)	4.3	v1.22
17672000: SARS-CoV-2/Wuhan-2023	FY.3	0		Omicron (XBB-like)	0.91	0.02	Usher placements: FY.3(1/1)	4.3	v1.22
17672001: SARS-CoV-2/Wuhan-2023	XBB.1.16	0		Omicron (XBB.1.16-like)	0.92	0.01	Usher placements: XBB.1.16(1/1)	4.3	v1.22
17672002: SARS-CoV-2/Wuhan-2023	XBB.1.16.1	0		Omicron (XBB.1.16-like)	0.92	0.02	Usher placements: XBB.1.16.1(1/1)	4.3	v1.22
17672004: SARS-CoV-2/Wuhan-2023	FL.2.3	0		Omicron (XBB.1-like)	0.93	0.02	Assigned from designation hash.	4.3	v1.22
17672005: SARS-CoV-2/Wuhan-2023	FL.2.3	0		Omicron (XBB-like)	0.93	0.01	Assigned from designation hash.	4.3	v1.22
17672006: SARS-CoV-2/Wuhan-2023	FL.2.3	0		Omicron (XBB.1-like)	0.93	0.01	Usher placements: FL.2.3(1/1)	4.3	v1.22
17672007: SARS-CoV-2/Wuhan-2023	FL.13.1	0		Omicron (XBB.1-like)	0.93	0.01	Assigned from designation hash.	4.3	v1.22
17672008: SARS-CoV-2/Wuhan-2023	FR.1.1	0		Omicron (BA.2-like)	0.95	0.02	Assigned from designation hash.	4.3	v1.22
17672009: SARS-CoV-2/Wuhan-2023	GY.1	0		Omicron (XBB.1.16-like)	0.92	0.02	Assigned from designation hash.	4.3	v1.22
17672010: SARS-CoV-2/Wuhan-2023	FL.15	0		Omicron (XBB.1-like)	0.93	0.02	Assigned from designation hash.	4.3	v1.22
17672011: SARS-CoV-2/Wuhan-2023	FL.21.2	0		Omicron (XBB.1-like)	0.9	0.02	Assigned from designation hash.	4.3	v1.22
17672012: SARS-CoV-2/Wuhan-2023	FY.3	0		Omicron (XBB-like)	0.91	0.02	Usher placements: FY.3(1/1)	4.3	v1.22
17672013: SARS-CoV-2/Wuhan-2023	XBB.1.16.1	0		Omicron (XBB.1.16-like)	0.92	0.02	Usher placements: XBB.1.16.1(1/1)	4.3	v1.22
17672014: SARS-CoV-2/Wuhan-2023	XBB.1.16	0.5		Omicron (XBB.1.16-like)	0.92	0.01	Usher placements: XBB.1.16(1/2) XBB.1.16.12(1/2)	4.3	v1.22
17672016: SARS-CoV-2/Wuhan-2023	FU.1	0		Omicron (XBB-like)	0.91	0.01	Usher placements: FU.1(1/1)	4.3	v1.22
17672019: SARS-CoV-2/Wuhan-2023	FY.3	0		Omicron (XBB-like)	0.93	0.01	Usher placements: FY.3(1/1)	4.3	v1.22
17672020: SARS-CoV-2/Wuhan-2023	FY.3	0		Omicron (XBB-like)	0.93	0.01	Usher placements: FY.3(1/1)	4.3	v1.22
17672021: SARS-CoV-2/Wuhan-2023	FY.3	0		Omicron (XBB.1-like)	0.92	0.02	Usher placements: FY.3(1/1)	4.3	v1.22
17672023: SARS-CoV-2/Wuhan-2023	XBB.1.16	0		Omicron (XBB.1.16-like)	0.92	0.02	Usher placements: XBB.1.16(1/1)	4.3	v1.22
17672024: SARS-CoV-2/Wuhan-2023	FL.2.3	0		Omicron (XBB-like)	0.91	0.01	Assigned from designation hash.	4.3	v1.22
17672025: SARS-CoV-2/Wuhan-2023	XBB.1.9.1	0		Omicron (XBB.1-like)	0.93	0.02	Usher placements: XBB.1.9.1(1/1)	4.3	v1.22
17684323: SARS-CoV-2/Wuhan-2023	XBB.1.16.18	0		Omicron (XBB.1.16-like)	0.92	0.02	Assigned from designation hash.	4.3	v1.22
17684324: SARS-CoV-2/Wuhan-2023	FY.3	0		Omicron (XBB.1-like)	0.93	0.01	Usher placements: FY.3(1/1)	4.3	v1.22
17684325: SARS-CoV-2/Wuhan-2023	FY.3	0		Omicron (XBB.1-like)	0.93	0.01	Usher placements: FY.3(1/1)	4.3	v1.22
17684326: SARS-CoV-2/Wuhan-2023	FL.16	0		Omicron (XBB.1-like)	0.93	0.01	Assigned from designation hash.	4.3	v1.22
17684327: SARS-CoV-2/Wuhan-2023	FY.3	0		Omicron (XBB.1-like)	0.93	0.01	Usher placements: FY.3(1/1)	4.3	v1.22
17684328: SARS-CoV-2/Wuhan-2023	FL.2.3	0		Omicron (XBB.1-like)	0.93	0.01	Assigned from designation hash.	4.3	v1.22
17684329: SARS-CoV-2/Wuhan-2023	FL.2.3	0		Omicron (XBB.1-like)	0.92	0.01	Assigned from designation hash.	4.3	v1.22
17684330: SARS-CoV-2/Wuhan-2023	FL.18	0		Omicron (XBB.1-like)	0.92	0.02	Assigned from designation hash.	4.3	v1.22
17684332: SARS-CoV-2/Wuhan-2023	XBB.1.16	0		Omicron (XBB.1.16-like)	0.92	0.01	Usher placements: XBB.1.16(1/1)	4.3	v1.22
17684333: SARS-CoV-2/Wuhan-2023	FL.4	0		Omicron (XBB.1-like)	0.93	0.02	Usher placements: FL.4(1/1)	4.3	v1.22
17684334: SARS-CoV-2/Wuhan-2023	FL.4	0		Omicron (XBB.1-like)	0.93	0.02	Usher placements: FL.4(1/1)	4.3	v1.22
17684335: SARS-CoV-2/Wuhan-2023	GF.1	0		Omicron (XBB.1-like)	0.93	0.02	Usher placements: GF.1(1/1)	4.3	v1.22
17684337: SARS-CoV-2/Wuhan-2023	FD.2	0		Omicron (XBB.1.5-like)	0.93	0.02	Usher placements: FD.2(1/1)	4.3	v1.22
17696882: SARS-CoV-2/Wuhan-2023	FY.3	0		Omicron (XBB-like)	0.93	0.01	Usher placements: FY.3(1/1)	4.3	v1.22
17696885: SARS-CoV-2/Wuhan-2023	FL.2.3	0		Omicron (XBB-like)	0.93	0.01	Usher placements: FL.2.3(1/1)	4.3	v1.22
17696886: SARS-CoV-2/Wuhan-2023	FY.3	0		Omicron (XBB-like)	0.93	0.01	Usher placements: FY.3(1/1)	4.3	v1.22
17704073: SARS-CoV-2/Wuhan-2023	XBB.1.16	0.5		Omicron (XBB.1.16-like)	0.91	0.02	Usher placements: XBB.1.16(1/2) XBB.1.16.18(1/2)	4.3	v1.22
17714334: SARS-CoV-2/Wuhan-2023	FL.2.4	0		Omicron (XBB.1-like)	0.93	0.01	Assigned from designation hash.	4.3	v1.22
17714335: SARS-CoV-2/Wuhan-2023	FL.16	0		Omicron (XBB.1-like)	0.93	0.01	Usher placements: FL.16(1/1)	4.3	v1.22
17729934: SARS-CoV-2/Wuhan-2023	FY.3	0		Omicron (XBB-like)	0.93	0.01	Usher placements: FY.3(1/1)	4.3	v1.22
17729935: SARS-CoV-2/Wuhan-2023	XBB.1.16	0.5		Omicron (XBB-like)	0.91	0.01	Usher placements: XBB.1.16(1/2) XBB.1.16.1(1/2)	4.3	v1.22
17729936: SARS-CoV-2/Wuhan-2023	GR.1	0		Omicron (XBB-like)	0.91	0.01	Usher placements: GR.1(1/1)	4.3	v1.22
17729937: SARS-CoV-2/Wuhan-2023	FY.3	0		Omicron (XBB.1-like)	0.93	0.01	Usher placements: FY.3(1/1)	4.3	v1.22
17729938: SARS-CoV-2/Wuhan-2023	FY.3	0		Omicron (XBB.1-like)	0.93	0.01	Usher placements: FY.3(1/1)	4.3	v1.22
17729939: SARS-CoV-2/Wuhan-2023	FY.3	0		Omicron (XBB.1-like)	0.93	0.01	Usher placements: FY.3(1/1)	4.3	v1.22
17729940: SARS-CoV-2/Wuhan-2023	XBB.1.16	0		Omicron (XBB.1.16-like)	0.92	0.01	Usher placements: XBB.1.16(1/1)	4.3	v1.22
17729941: SARS-CoV-2/Wuhan-2023	FY.3	0		Omicron (XBB-like)	0.93	0.01	Usher placements: FY.3(1/1)	4.3	v1.22
17729942: SARS-CoV-2/Wuhan-2023	FY.3	0		Omicron (XBB.1-like)	0.93	0.01	Usher placements: FY.3(1/1)	4.3	v1.22
17729943: SARS-CoV-2/Wuhan-2023	FL.2.3	0		Omicron (XBB.1-like)	0.93	0.01	Usher placements: FL.2.3(1/1)	4.3	v1.22
17729944: SARS-CoV-2/Wuhan-2023	FY.3	0		Omicron (XBB.1-like)	0.93	0.01	Usher placements: FY.3(1/1)	4.3	v1.22
17729945: SARS-CoV-2/Wuhan-2023	XBB.1.16	0		Omicron (XBB.1.16-like)	0.92	0.01	Usher placements: XBB.1.16(1/1)	4.3	v1.22
17729946: SARS-CoV-2/Wuhan-2023	EG.5.1.1	0		Omicron (XBB-like)	0.93	0.01	Usher placements: EG.5.1.1(1/1)	4.3	v1.22
17729947: SARS-CoV-2/Wuhan-2023	XBB.1.16.18	0		Omicron (XBB.1-like)	0.92	0.01	Usher placements: XBB.1.16.18(1/1)	4.3	v1.22
17729948: SARS-CoV-2/Wuhan-2023	EG.5.1.1	0		Omicron (XBB-like)	0.93	0.01	Usher placements: EG.5.1.1(1/1)	4.3	v1.22
17729949: SARS-CoV-2/Wuhan-2023	XBB.1.5	0.333333333		Omicron (XBB.1.5-like)	0.93	0.01	Usher placements: XBB.1.5(2/3) XBB.1.5.76(1/3)	4.3	v1.22
17729951: SARS-CoV-2/Wuhan-2023	FY.3	0		Omicron (XBB.1-like)	0.93	0.01	Usher placements: FY.3(1/1)	4.3	v1.22
17794186: SARS-CoV-2/Wuhan-2023	XBB.1.16	0		Omicron (XBB.1.16-like)	0.92	0.01	Usher placements: XBB.1.16(1/1)	4.3	v1.22
17794188: SARS-CoV-2/Wuhan-2023	FY.3	0		Omicron (XBB-like)	0.93	0.01	Usher placements: FY.3(1/1)	4.3	v1.22
17794190: SARS-CoV-2/Wuhan-2023	FY.3	0		Omicron (XBB-like)	0.93	0.01	Usher placements: FY.3(1/1)	4.3	v1.22
17794191: SARS-CoV-2/Wuhan-2023	FL.4	0		Omicron (XBB-like)	0.93	0.01	Usher placements: FL.4(1/1)	4.3	v1.22
17794192: SARS-CoV-2/Wuhan-2023	GY.1	0		Omicron (XBB-like)	0.91	0.01	Assigned from designation hash.	4.3	v1.22
17794193: SARS-CoV-2/Wuhan-2023	FY.3	0		Omicron (XBB-like)	0.93	0.01	Usher placements: FY.3(1/1)	4.3	v1.22
17794194: SARS-CoV-2/Wuhan-2023	FY.3	0		Omicron (XBB-like)	0.93	0.01	Usher placements: FY.3(1/1)	4.3	v1.22
17794195: SARS-CoV-2/Wuhan-2023	FU.1	0		Omicron (XBB-like)	0.91	0.01	Usher placements: FU.1(1/1)	4.3	v1.22
17794196: SARS-CoV-2/Wuhan-2023	FL.2.3	0		Omicron (XBB-like)	0.93	0.01	Usher placements: FL.2.3(1/1)	4.3	v1.22
17794197: SARS-CoV-2/Wuhan-2023	HK.5	0		Omicron (XBB-like)	0.93	0.01	Assigned from designation hash.	4.3	v1.22
17794198: SARS-CoV-2/Wuhan-2023	FL.2.3	0		Omicron (XBB-like)	0.93	0.01	Usher placements: FL.2.3(1/1)	4.3	v1.22
17794199: SARS-CoV-2/Wuhan-2023	FL.2	0		Omicron (XBB-like)	0.93	0.01	Usher placements: FL.2(1/1)	4.3	v1.22
17794200: SARS-CoV-2/Wuhan-2023	FY.3	0		Omicron (XBB.1-like)	0.93	0.01	Usher placements: FY.3(1/1)	4.3	v1.22
17794201: SARS-CoV-2/Wuhan-2023	XBB.1.9.1	0		Omicron (XBB.1-like)	0.93	0.01	Usher placements: XBB.1.9.1(2/2)	4.3	v1.22
17794202: SARS-CoV-2/Wuhan-2023	FL.21	0		Omicron (XBB.1-like)	0.93	0.01	Assigned from designation hash.	4.3	v1.22
17801845: SARS-CoV-2/Wuhan-2023	EG.5.1	0		Omicron (XBB-like)	0.93	0.01	Usher placements: EG.5.1(1/1)	4.3	v1.22
17801846: SARS-CoV-2/Wuhan-2023	FY.3	0		Omicron (XBB-like)	0.93	0.01	Usher placements: FY.3(1/1)	4.3	v1.22
17801847: SARS-CoV-2/Wuhan-2023	FY.3	0		Omicron (XBB-like)	0.93	0.01	Usher placements: FY.3(1/1)	4.3	v1.22
17801848: SARS-CoV-2/Wuhan-2023	FY.3	0		Omicron (XBB-like)	0.93	0.01	Usher placements: FY.3(1/1)	4.3	v1.22
17801849: SARS-CoV-2/Wuhan-2023	FY.3.1	0		Omicron (XBB.1-like)	0.93	0.01	Usher placements: FY.3.1(1/1)	4.3	v1.22
17801850: SARS-CoV-2/Wuhan-2023	FY.3	0		Omicron (XBB-like)	0.93	0.01	Usher placements: FY.3(1/1)	4.3	v1.22
17801851: SARS-CoV-2/Wuhan-2023	XBB.1.16.1	0		Omicron (XBB.1.16-like)	0.92	0.01	Usher placements: XBB.1.16.1(1/1)	4.3	v1.22
17801852: SARS-CoV-2/Wuhan-2023	FY.3	0		Omicron (XBB.1-like)	0.93	0.01	Usher placements: FY.3(1/1)	4.3	v1.22
17801853: SARS-CoV-2/Wuhan-2023	FL.2.3	0		Omicron (XBB.1-like)	0.93	0.01	Usher placements: FL.2.3(1/1)	4.3	v1.22
17801854: SARS-CoV-2/Wuhan-2023	FY.3	0		Omicron (XBB-like)	0.93	0.01	Usher placements: FY.3(1/1)	4.3	v1.22
17801855: SARS-CoV-2/Wuhan-2023	FY.3	0		Omicron (XBB-like)	0.93	0.01	Usher placements: FY.3(1/1)	4.3	v1.22
17801856: SARS-CoV-2/Wuhan-2023	FL.2.3	0		Omicron (XBB-like)	0.93	0.01	Usher placements: FL.2.3(1/1)	4.3	v1.22
17801857: SARS-CoV-2/Wuhan-2023	FL.2.4	0		Omicron (XBB.1-like)	0.93	0.01	Assigned from designation hash.	4.3	v1.22
17801858: SARS-CoV-2/Wuhan-2023	FY.3.1	0		Omicron (XBB.1-like)	0.92	0.01	Usher placements: FY.3.1(1/1)	4.3	v1.22
17801860: SARS-CoV-2/Wuhan-2023	XBB.1.42.2	0		Omicron (XBB.1-like)	0.93	0.01	Assigned from designation hash.	4.3	v1.22
17801861: SARS-CoV-2/Wuhan-2023	FU.1	0		Omicron (XBB.1.16-like)	0.92	0.01	Usher placements: FU.1(1/1)	4.3	v1.22
17817031: SARS-CoV-2/Wuhan-2023	FY.3	0		Omicron (XBB.1-like)	0.93	0.01	Usher placements: FY.3(1/1)	4.3	v1.22
17817036: SARS-CoV-2/Wuhan-2023	FU.1	0		Omicron (XBB.1.16-like)	0.91	0.02	Usher placements: FU.1(1/1)	4.3	v1.22
17817038: SARS-CoV-2/Wuhan-2023	FY.3	0		Omicron (XBB.1-like)	0.92	0.02	Usher placements: FY.3(1/1)	4.3	v1.22
17817039: SARS-CoV-2/Wuhan-2023	GF.1	0		Omicron (XBB-like)	0.88	0.02	Usher placements: GF.1(1/1)	4.3	v1.22
17837019: SARS-CoV-2/Wuhan-2023	FY.3.1	0		Omicron (XBB.1-like)	0.93	0.01	Usher placements: FY.3.1(1/1)	4.3	v1.22
17837020: SARS-CoV-2/Wuhan-2023	FY.3	0		Omicron (XBB-like)	0.93	0.01	Usher placements: FY.3(1/1)	4.3	v1.22
17837022: SARS-CoV-2/Wuhan-2023	FU.1	0		Omicron (XBB.1.16-like)	0.92	0.01	Usher placements: FU.1(1/1)	4.3	v1.22
17837024: SARS-CoV-2/Wuhan-2023	FY.3.1	0		Omicron (XBB.1-like)	0.92	0.01	Usher placements: FY.3.1(1/1)	4.3	v1.22
17837025: SARS-CoV-2/Wuhan-2023	DY.4	0		Omicron (BA.5-like)	0.95	0.02	Usher placements: DY.4(1/1)	4.3	v1.22
17837026: SARS-CoV-2/Wuhan-2023	FY.3	0		Omicron (XBB.1-like)	0.93	0.01	Usher placements: FY.3(1/1)	4.3	v1.22
17837027: SARS-CoV-2/Wuhan-2023	GF.1	0		Omicron (XBB.1-like)	0.93	0.01	Usher placements: GF.1(1/1)	4.3	v1.22
17837028: SARS-CoV-2/Wuhan-2023	HK.1	0		Omicron (XBB.1-like)	0.93	0.01	Assigned from designation hash.	4.3	v1.22
17978543: SARS-CoV-2/Wuhan-2023	FY.3	0		Omicron (XBB.1-like)	0.93	0.01	Usher placements: FY.3(1/1)	4.3	v1.22
17978544: SARS-CoV-2/Wuhan-2023	HK.2	0		Omicron (XBB.1-like)	0.93	0.01	Assigned from designation hash.	4.3	v1.22
17978545: SARS-CoV-2/Wuhan-2023	FU.1	0		Omicron (XBB.1.16-like)	0.92	0.01	Usher placements: FU.1(2/2)	4.3	v1.22
17978546: SARS-CoV-2/Wuhan-2023	XBB.1.16	0		Omicron (XBB.1.16-like)	0.92	0.01	Usher placements: XBB.1.16(1/1)	4.3	v1.22
17978548: SARS-CoV-2/Wuhan-2023	FU.2.1	0		Omicron (XBB.1.16-like)	0.92	0.01	Usher placements: FU.2.1(1/1)	4.3	v1.22
17978549: SARS-CoV-2/Wuhan-2023	EG.5.1.1	0		Omicron (XBB.1-like)	0.93	0.01	Usher placements: EG.5.1.1(1/1)	4.3	v1.22
17978550: SARS-CoV-2/Wuhan-2023	EG.5.1.1	0		Omicron (XBB.1-like)	0.93	0.01	Usher placements: EG.5.1.1(1/1)	4.3	v1.22
17978551: SARS-CoV-2/Wuhan-2023	XBB.1.42	0		Omicron (XBB.1-like)	0.92	0.01	Usher placements: XBB.1.42(1/1)	4.3	v1.22
17978552: SARS-CoV-2/Wuhan-2023	FY.3	0		Omicron (XBB-like)	0.93	0.01	Usher placements: FY.3(1/1)	4.3	v1.22
17978553: SARS-CoV-2/Wuhan-2023	FY.3	0		Omicron (XBB-like)	0.93	0.01	Usher placements: FY.3(1/1)	4.3	v1.22
17978554: SARS-CoV-2/Wuhan-2023	EG.5.1.1	0		Omicron (XBB-like)	0.91	0.01	Usher placements: EG.5.1.1(1/1)	4.3	v1.22
17978555: SARS-CoV-2/Wuhan-2023	FY.3	0		Omicron (XBB.1-like)	0.93	0.01	Usher placements: FY.3(1/1)	4.3	v1.22
17978556: SARS-CoV-2/Wuhan-2023	HK.3	0		Omicron (XBB.1-like)	0.93	0.01	Assigned from designation hash.	4.3	v1.22
17978557: SARS-CoV-2/Wuhan-2023	XBB.1.5	0		Omicron (XBB.1.5-like)	0.93	0.01	Usher placements: XBB.1.5(1/1)	4.3	v1.22
17988086: SARS-CoV-2/Wuhan-2023	FU.1	0		Omicron (XBB.1.16-like)	0.92	0.01	Usher placements: FU.1(1/1)	4.3	v1.22
17988087: SARS-CoV-2/Wuhan-2023	EG.5.1.1	0		Omicron (XBB.1-like)	0.93	0.01	Usher placements: EG.5.1.1(1/1)	4.3	v1.22
17988088: SARS-CoV-2/Wuhan-2023	EG.5.1	0		Omicron (XBB.1-like)	0.93	0.01	Usher placements: EG.5.1(1/1)	4.3	v1.22
17988089: SARS-CoV-2/Wuhan-2023	FY.3	0		Omicron (XBB.1-like)	0.93	0.01	Usher placements: FY.3(1/1)	4.3	v1.22
17988090: SARS-CoV-2/Wuhan-2023	FY.3	0		Omicron (XBB.1-like)	0.93	0.01	Usher placements: FY.3(1/1)	4.3	v1.22
17988091: SARS-CoV-2/Wuhan-2023	FY.3	0		Omicron (XBB.1-like)	0.93	0.01	Usher placements: FY.3(1/1)	4.3	v1.22
17988092: SARS-CoV-2/Wuhan-2023	FY.3	0		Omicron (XBB.1-like)	0.93	0.01	Usher placements: FY.3(1/1)	4.3	v1.22
17988093: SARS-CoV-2/Wuhan-2023	FL.2.3.1	0		Omicron (XBB.1-like)	0.93	0.01	Assigned from designation hash.	4.3	v1.22
17988094: SARS-CoV-2/Wuhan-2023	FU.1	0		Omicron (XBB.1.16-like)	0.92	0.01	Usher placements: FU.1(1/1)	4.3	v1.22
18006112: SARS-CoV-2/Wuhan-2023	FY.3	0		Omicron (XBB-like)	0.93	0.01	Usher placements: FY.3(1/1)	4.3	v1.22
18006113: SARS-CoV-2/Wuhan-2023	FY.3	0		Omicron (XBB-like)	0.93	0.01	Usher placements: FY.3(1/1)	4.3	v1.22
18006114: SARS-CoV-2/Wuhan-2023	FY.3	0		Omicron (XBB-like)	0.93	0.01	Usher placements: FY.3(1/1)	4.3	v1.22
18006118: SARS-CoV-2/Wuhan-2023	FL.16	0		Omicron (XBB-like)	0.93	0.01	Usher placements: FL.16(1/1)	4.3	v1.22
18006119: SARS-CoV-2/Wuhan-2023	EG.5.1.1	0		Omicron (XBB.1-like)	0.93	0.01	Usher placements: EG.5.1.1(1/1)	4.3	v1.22
18006120: SARS-CoV-2/Wuhan-2023	FY.3	0		Omicron (XBB-like)	0.91	0.02	Usher placements: FY.3(1/1)	4.3	v1.22
18055546: SARS-CoV-2/Wuhan-2023	FY.3	0		Omicron (XBB.1-like)	0.93	0.01	Usher placements: FY.3(1/1)	4.3	v1.22
18055547: SARS-CoV-2/Wuhan-2023	FY.3	0		Omicron (XBB.1-like)	0.93	0.01	Usher placements: FY.3(1/1)	4.3	v1.22
18055549: SARS-CoV-2/Wuhan-2023	FY.3	0		Omicron (XBB.1-like)	0.93	0.01	Usher placements: FY.3(1/1)	4.3	v1.22
18055550: SARS-CoV-2/Wuhan-2023	FL.2.3	0		Omicron (XBB.1-like)	0.93	0.01	Usher placements: FL.2.3(1/1)	4.3	v1.22
18055551: SARS-CoV-2/Wuhan-2023	FL.2.3	0		Omicron (XBB.1-like)	0.93	0.01	Usher placements: FL.2.3(1/1)	4.3	v1.22
18055552: SARS-CoV-2/Wuhan-2023	FY.3	0		Omicron (XBB.1-like)	0.93	0.01	Usher placements: FY.3(1/1)	4.3	v1.22
18055553: SARS-CoV-2/Wuhan-2023	FY.3	0		Omicron (XBB.1-like)	0.93	0.01	Usher placements: FY.3(1/1)	4.3	v1.22
18055558: SARS-CoV-2/Wuhan-2023	GF.1	0		Omicron (XBB-like)	0.93	0.01	Usher placements: GF.1(1/1)	4.3	v1.22
18055561: SARS-CoV-2/Wuhan-2023	FY.3.1	0		Omicron (XBB-like)	0.91	0.02	Usher placements: FY.3.1(1/1)	4.3	v1.22
18055562: SARS-CoV-2/Wuhan-2023	FY.3.1	0		Omicron (XBB-like)	0.93	0.01	Usher placements: FY.3.1(1/1)	4.3	v1.22
18055564: SARS-CoV-2/Wuhan-2023	EG.5.1.1	0		Omicron (XBB.1-like)	0.93	0.01	Usher placements: EG.5.1.1(1/1)	4.3	v1.22
18078281: SARS-CoV-2/Wuhan-2023	FL.2	0		Omicron (XBB.1-like)	0.93	0.01	Usher placements: FL.2(1/1)	4.3	v1.22
18078282: SARS-CoV-2/Wuhan-2023	FU.1	0		Omicron (XBB.1.16-like)	0.92	0.01	Usher placements: FU.1(1/1)	4.3	v1.22
18078283: SARS-CoV-2/Wuhan-2023	EG.5.1.1	0		Omicron (XBB.1-like)	0.93	0.01	Usher placements: EG.5.1.1(1/1)	4.3	v1.22
18078286: SARS-CoV-2/Wuhan-2023	FY.3	0		Omicron (XBB.1-like)	0.93	0.01	Usher placements: FY.3(1/1)	4.3	v1.22
18078289: SARS-CoV-2/Wuhan-2023	FY.3	0		Omicron (XBB.1-like)	0.93	0.01	Usher placements: FY.3(1/1)	4.3	v1.22
18078291: SARS-CoV-2/Wuhan-2023	FU.1	0		Omicron (XBB.1.16-like)	0.92	0.01	Usher placements: FU.1(1/1)	4.3	v1.22
18078292: SARS-CoV-2/Wuhan-2023	FY.3	0		Omicron (XBB.1-like)	0.93	0.01	Usher placements: FY.3(1/1)	4.3	v1.22
18078293: SARS-CoV-2/Wuhan-2023	FL.4	0		Omicron (XBB.1-like)	0.93	0.01	Usher placements: FL.4(1/1)	4.3	v1.22
18078294: SARS-CoV-2/Wuhan-2023	FY.3	0		Omicron (XBB.1-like)	0.93	0.01	Usher placements: FY.3(1/1)	4.3	v1.22
18078295: SARS-CoV-2/Wuhan-2023	FL.2.3.1	0		Omicron (XBB.1-like)	0.93	0.01	Usher placements: FL.2.3.1(1/1)	4.3	v1.22
18078296: SARS-CoV-2/Wuhan-2023	EG.5.1	0.5		Omicron (XBB.1-like)	0.93	0.01	Usher placements: EG.5.1(1/2) EG.5.1.1(1/2)	4.3	v1.22
18078297: SARS-CoV-2/Wuhan-2023	FU.1	0		Omicron (XBB.1.16-like)	0.92	0.01	Usher placements: FU.1(1/1)	4.3	v1.22
18078299: SARS-CoV-2/Wuhan-2023	EG.5.1.1	0		Omicron (XBB.1-like)	0.93	0.01	Usher placements: EG.5.1.1(1/1)	4.3	v1.22
18078300: SARS-CoV-2/Wuhan-2023	FY.3	0		Omicron (XBB.1-like)	0.93	0.01	Usher placements: FY.3(1/1)	4.3	v1.22
18078301: SARS-CoV-2/Wuhan-2023	FY.3	0		Omicron (XBB.1-like)	0.93	0.01	Usher placements: FY.3(1/1)	4.3	v1.22
18078302: SARS-CoV-2/Wuhan-2023	FY.3	0		Omicron (XBB.1-like)	0.93	0.01	Usher placements: FY.3(1/1)	4.3	v1.22
18078304: SARS-CoV-2/Wuhan-2023	FL.15	0		Omicron (XBB.1-like)	0.93	0.01	Usher placements: FL.15(2/2)	4.3	v1.22
18078305: SARS-CoV-2/Wuhan-2023	XBB.1.16	0		Omicron (XBB.1.16-like)	0.92	0.01	Usher placements: XBB.1.16(1/1)	4.3	v1.22
18078306: SARS-CoV-2/Wuhan-2023	FL.13.2	0		Omicron (XBB.1-like)	0.93	0.01	Usher placements: FL.13.2(1/1)	4.3	v1.22
18078307: SARS-CoV-2/Wuhan-2023	GF.1	0		Omicron (XBB-like)	0.93	0.01	Usher placements: GF.1(2/2)	4.3	v1.22
18078308: SARS-CoV-2/Wuhan-2023	EG.5.1.1	0		Omicron (XBB-like)	0.93	0.01	Usher placements: EG.5.1.1(1/1)	4.3	v1.22
18078309: SARS-CoV-2/Wuhan-2023	FU.1	0		Omicron (XBB-like)	0.91	0.01	Usher placements: FU.1(1/1)	4.3	v1.22
18078310: SARS-CoV-2/Wuhan-2023	EG.5.1.1	0		Omicron (XBB-like)	0.93	0.01	Usher placements: EG.5.1.1(1/1)	4.3	v1.22
18078311: SARS-CoV-2/Wuhan-2023	FL.1.5.1	0		Omicron (XBB-like)	0.91	0.01	Usher placements: FL.1.5.1(1/1)	4.3	v1.22
18078312: SARS-CoV-2/Wuhan-2023	FY.3	0		Omicron (XBB.1-like)	0.93	0.01	Usher placements: FY.3(1/1)	4.3	v1.22
18078313: SARS-CoV-2/Wuhan-2023	FY.3	0		Omicron (XBB-like)	0.93	0.01	Usher placements: FY.3(1/1)	4.3	v1.22
18078314: SARS-CoV-2/Wuhan-2023	FY.3.1	0		Omicron (XBB-like)	0.93	0.01	Usher placements: FY.3.1(1/1)	4.3	v1.22
18078315: SARS-CoV-2/Wuhan-2023	FY.3	0		Omicron (XBB-like)	0.93	0.01	Usher placements: FY.3(1/1)	4.3	v1.22
18078316: SARS-CoV-2/Wuhan-2023	FY.3	0		Omicron (XBB.1-like)	0.93	0.01	Usher placements: FY.3(1/1)	4.3	v1.22
18105539: SARS-CoV-2/Wuhan-2023	EG.5.1.1	0		Omicron (XBB.1-like)	0.92	0.01	Usher placements: EG.5.1.1(1/1)	4.3	v1.22
18105541: SARS-CoV-2/Wuhan-2023	EG.5.1.1	0		Omicron (XBB.1-like)	0.92	0.01	Usher placements: EG.5.1.1(1/1)	4.3	v1.22
18105542: SARS-CoV-2/Wuhan-2023	FL.16	0		Omicron (XBB-like)	0.93	0.01	Usher placements: FL.16(1/1)	4.3	v1.22
18105543: SARS-CoV-2/Wuhan-2023	EG.5.1.1	0.5		Omicron (XBB.1-like)	0.93	0.01	Usher placements: EG.5.1.1(1/2) HK.1(1/2)	4.3	v1.22
18105544: SARS-CoV-2/Wuhan-2023	EG.5.1.1	0		Omicron (XBB.1-like)	0.93	0.01	Usher placements: EG.5.1.1(1/1)	4.3	v1.22
18105545: SARS-CoV-2/Wuhan-2023	FE.1	0		Omicron (XBB-like)	0.93	0.01	Usher placements: FE.1(1/1)	4.3	v1.22
18105546: SARS-CoV-2/Wuhan-2023	EG.5.1.1	0		Omicron (XBB-like)	0.9	0.01	Usher placements: EG.5.1.1(1/1)	4.3	v1.22
18105547: SARS-CoV-2/Wuhan-2023	FY.3	0		Omicron (XBB-like)	0.91	0.02	Usher placements: FY.3(1/1)	4.3	v1.22
18105548: SARS-CoV-2/Wuhan-2023	EG.5.1.1	0		Omicron (XBB-like)	0.93	0.01	Usher placements: EG.5.1.1(1/1)	4.3	v1.22
18146040: SARS-CoV-2/Wuhan-2023	FE.1.1	0		Omicron (XBB.1-like)	0.93	0.01	Usher placements: FE.1.1(1/1)	4.3	v1.22
18146042: SARS-CoV-2/Wuhan-2023	EG.5.1	0		Omicron (XBB.1-like)	0.93	0.01	Usher placements: EG.5.1(1/1)	4.3	v1.22
18146043: SARS-CoV-2/Wuhan-2023	FY.3	0		Omicron (XBB-like)	0.93	0.01	Usher placements: FY.3(1/1)	4.3	v1.22
18146044: SARS-CoV-2/Wuhan-2023	HK.3	0		Omicron (XBB.1-like)	0.93	0.01	Usher placements: HK.3(1/1)	4.3	v1.22
18146045: SARS-CoV-2/Wuhan-2023	FY.3.1	0		Omicron (XBB.1-like)	0.92	0.01	Usher placements: FY.3.1(1/1)	4.3	v1.22
18146046: SARS-CoV-2/Wuhan-2023	HK.3	0		Omicron (XBB.1-like)	0.93	0.01	Usher placements: HK.3(1/1)	4.3	v1.22
18146047: SARS-CoV-2/Wuhan-2023	EG.5.1.1	0		Omicron (XBB.1-like)	0.93	0.01	Usher placements: EG.5.1.1(1/1)	4.3	v1.22
18146048: SARS-CoV-2/Wuhan-2023	FU.1	0		Omicron (XBB.1.16-like)	0.92	0.01	Usher placements: FU.1(1/1)	4.3	v1.22
18146049: SARS-CoV-2/Wuhan-2023	EG.5.1.1	0		Omicron (XBB.1-like)	0.93	0.01	Usher placements: EG.5.1.1(1/1)	4.3	v1.22
18146050: SARS-CoV-2/Wuhan-2023	HK.3	0		Omicron (XBB.1-like)	0.93	0.01	Usher placements: HK.3(1/1)	4.3	v1.22
18146051: SARS-CoV-2/Wuhan-2023	FL.15	0		Omicron (XBB.1-like)	0.93	0.01	Usher placements: FL.15(2/2)	4.3	v1.22
18146053: SARS-CoV-2/Wuhan-2023	HK.3	0		Omicron (XBB.1-like)	0.93	0.01	Usher placements: HK.3(1/1)	4.3	v1.22
18146054: SARS-CoV-2/Wuhan-2023	HK.3	0		Omicron (XBB.1-like)	0.93	0.01	Usher placements: HK.3(1/1)	4.3	v1.22
18146055: SARS-CoV-2/Wuhan-2023	FY.3	0		Omicron (XBB.1-like)	0.93	0.01	Usher placements: FY.3(1/1)	4.3	v1.22
18146056: SARS-CoV-2/Wuhan-2023	FL.15	0		Omicron (XBB.1-like)	0.92	0.01	Usher placements: FL.15(2/2)	4.3	v1.22
18146057: SARS-CoV-2/Wuhan-2023	FY.3	0		Omicron (XBB.1-like)	0.93	0.01	Usher placements: FY.3(1/1)	4.3	v1.22
18146058: SARS-CoV-2/Wuhan-2023	HK.3	0.666666667		Omicron (XBB.1-like)	0.93	0.01	Usher placements: EG.5.1.1(2/3) HK.3(1/3)	4.3	v1.22
18146059: SARS-CoV-2/Wuhan-2023	EG.5.1.1	0		Omicron (XBB-like)	0.93	0.01	Usher placements: EG.5.1.1(1/1)	4.3	v1.22
18146060: SARS-CoV-2/Wuhan-2023	EG.5.1.1	0		Omicron (XBB.1-like)	0.93	0.01	Usher placements: EG.5.1.1(1/1)	4.3	v1.22
18146061: SARS-CoV-2/Wuhan-2023	HK.4	0		Omicron (XBB.1-like)	0.93	0.01	Usher placements: HK.4(1/1)	4.3	v1.22
18217222: SARS-CoV-2/Wuhan-2023	HK.3	0		Omicron (XBB.1-like)	0.93	0.01	Usher placements: HK.3(1/1)	4.3	v1.22
18217223: SARS-CoV-2/Wuhan-2023	HK.3	0		Omicron (XBB.1-like)	0.93	0.01	Usher placements: HK.3(1/1)	4.3	v1.22
18217225: SARS-CoV-2/Wuhan-2023	HK.4	0		Omicron (XBB.1-like)	0.93	0.01	Usher placements: HK.4(1/1)	4.3	v1.22
18217226: SARS-CoV-2/Wuhan-2023	FL.15	0		Omicron (XBB.1-like)	0.93	0.01	Usher placements: FL.15(2/2)	4.3	v1.22
18217227: SARS-CoV-2/Wuhan-2023	HK.3	0		Omicron (XBB.1-like)	0.93	0.01	Usher placements: HK.3(1/1)	4.3	v1.22
18217228: SARS-CoV-2/Wuhan-2023	HK.3	0		Omicron (XBB.1-like)	0.93	0.01	Usher placements: HK.3(1/1)	4.3	v1.22
18217229: SARS-CoV-2/Wuhan-2023	HK.4	0		Omicron (XBB.1-like)	0.93	0.01	Usher placements: HK.4(1/1)	4.3	v1.22
18217230: SARS-CoV-2/Wuhan-2023	HK.4	0		Omicron (XBB.1-like)	0.93	0.01	Usher placements: HK.4(1/1)	4.3	v1.22
18217231: SARS-CoV-2/Wuhan-2023	HK.3	0.5		Omicron (XBB.1-like)	0.93	0.01	Usher placements: EG.5.1.1(1/2) HK.3(1/2)	4.3	v1.22
18254241: SARS-CoV-2/Wuhan-2023	EG.5.1.1	0.5		Omicron (XBB.1-like)	0.93	0.01	Usher placements: EG.5.1.1(1/2) HK.5(1/2)	4.3	v1.22
18254242: SARS-CoV-2/Wuhan-2023	HK.3	0		Omicron (XBB.1-like)	0.92	0.01	Usher placements: HK.3(1/1)	4.3	v1.22
18254243: SARS-CoV-2/Wuhan-2023	EG.5.1.1	0		Omicron (XBB-like)	0.93	0.01	Usher placements: EG.5.1.1(1/1)	4.3	v1.22
18254244: SARS-CoV-2/Wuhan-2023	EG.5.1.1	0		Omicron (XBB.1-like)	0.93	0.01	Usher placements: EG.5.1.1(1/1)	4.3	v1.22
18254245: SARS-CoV-2/Wuhan-2023	FY.3	0		Omicron (XBB.1-like)	0.92	0.01	Usher placements: FY.3(1/1)	4.3	v1.22
18254246: SARS-CoV-2/Wuhan-2023	FL.2	0		Omicron (XBB.1-like)	0.93	0.01	Usher placements: FL.2(1/1)	4.3	v1.22
18254247: SARS-CoV-2/Wuhan-2023	EG.5.1.1	0		Omicron (XBB.1-like)	0.93	0.01	Usher placements: EG.5.1.1(1/1)	4.3	v1.22
18254248: SARS-CoV-2/Wuhan-2023	GY.1	0		Omicron (XBB-like)	0.91	0.01	Usher placements: GY.1(1/1)	4.3	v1.22
18254249: SARS-CoV-2/Wuhan-2023	FL.15	0		Omicron (XBB-like)	0.93	0.01	Usher placements: FL.15(2/2)	4.3	v1.22
18254250: SARS-CoV-2/Wuhan-2023	EG.5.1.1	0		Omicron (XBB.1-like)	0.93	0.01	Usher placements: EG.5.1.1(1/1)	4.3	v1.22
18254251: SARS-CoV-2/Wuhan-2023	EG.5.1.1	0		Omicron (XBB.1-like)	0.93	0.01	Usher placements: EG.5.1.1(1/1)	4.3	v1.22
18254252: SARS-CoV-2/Wuhan-2023	FY.3.1	0		Omicron (XBB.1-like)	0.92	0.01	Usher placements: FY.3.1(1/1)	4.3	v1.22
18254253: SARS-CoV-2/Wuhan-2023	HK.3	0		Omicron (XBB.1-like)	0.92	0.01	Usher placements: HK.3(1/1)	4.3	v1.22
18254254: SARS-CoV-2/Wuhan-2023	EG.5.1.1	0		Omicron (XBB.1-like)	0.93	0.01	Usher placements: EG.5.1.1(1/1)	4.3	v1.22
18254256: SARS-CoV-2/Wuhan-2023	EG.5.1.1	0		Omicron (XBB.1-like)	0.93	0.01	Usher placements: EG.5.1.1(1/1)	4.3	v1.22
18254258: SARS-CoV-2/Wuhan-2023	HK.3	0.5		Omicron (XBB-like)	0.93	0.01	Usher placements: HK.1(1/2) HK.3(1/2)	4.3	v1.22
18254259: SARS-CoV-2/Wuhan-2023	HK.3	0		Omicron (XBB.1-like)	0.93	0.01	Usher placements: HK.3(1/1)	4.3	v1.22
18284743: SARS-CoV-2/Wuhan-2023	EG.5.1.4	0		Omicron (XBB-like)	0.93	0.01	Usher placements: EG.5.1.4(1/1)	4.3	v1.22
18284744: SARS-CoV-2/Wuhan-2023	EG.5.1.1	0		Omicron (XBB.1-like)	0.93	0.01	Usher placements: EG.5.1.1(1/1)	4.3	v1.22
18284745: SARS-CoV-2/Wuhan-2023	HK.3	0		Omicron (XBB.1-like)	0.92	0.01	Usher placements: HK.3(1/1)	4.3	v1.22
18284746: SARS-CoV-2/Wuhan-2023	HK.3	0		Omicron (XBB-like)	0.93	0.01	Usher placements: HK.3(1/1)	4.3	v1.22
18284747: SARS-CoV-2/Wuhan-2023	HK.3	0		Omicron (XBB-like)	0.93	0.01	Usher placements: HK.3(1/1)	4.3	v1.22
18284748: SARS-CoV-2/Wuhan-2023	DY.4	0		Omicron (BA.5-like)	0.95	0.02	Usher placements: DY.4(1/1)	4.3	v1.22
18284749: SARS-CoV-2/Wuhan-2023	EG.5.1.1	0.5		Omicron (XBB.1-like)	0.93	0.01	Usher placements: EG.5.1.1(1/2) HK.3(1/2)	4.3	v1.22
18284750: SARS-CoV-2/Wuhan-2023	HK.3	0		Omicron (XBB-like)	0.93	0.01	Usher placements: HK.3(1/1)	4.3	v1.22
18284751: SARS-CoV-2/Wuhan-2023	HK.3	0		Omicron (XBB-like)	0.93	0.01	Usher placements: HK.3(1/1)	4.3	v1.22
18284752: SARS-CoV-2/Wuhan-2023	HK.3	0		Omicron (XBB-like)	0.93	0.01	Usher placements: HK.3(1/1)	4.3	v1.22
18313190: SARS-CoV-2/Wuhan-2023	EG.5.1.1	0		Omicron (XBB-like)	0.93	0.01	Usher placements: EG.5.1.1(1/1)	4.3	v1.22
18313191: SARS-CoV-2/Wuhan-2023	HK.3	0		Omicron (XBB-like)	0.93	0.01	Usher placements: HK.3(1/1)	4.3	v1.22
18313192: SARS-CoV-2/Wuhan-2023	FL.15	0		Omicron (XBB-like)	0.93	0.01	Usher placements: FL.15(2/2)	4.3	v1.22
18313193: SARS-CoV-2/Wuhan-2023	HK.3	0		Omicron (XBB-like)	0.93	0.01	Usher placements: HK.3(1/1)	4.3	v1.22
18313194: SARS-CoV-2/Wuhan-2023	HK.3	0		Omicron (XBB-like)	0.93	0.01	Usher placements: HK.3(1/1)	4.3	v1.22
18313195: SARS-CoV-2/Wuhan-2023	HK.3	0		Omicron (XBB-like)	0.93	0.01	Usher placements: HK.3(1/1)	4.3	v1.22
18313196: SARS-CoV-2/Wuhan-2023	HK.3	0		Omicron (XBB-like)	0.93	0.01	Usher placements: HK.3(1/1)	4.3	v1.22
18313197: SARS-CoV-2/Wuhan-2023	FY.3	0		Omicron (XBB-like)	0.93	0.01	Usher placements: FY.3(1/1)	4.3	v1.22
18313198: SARS-CoV-2/Wuhan-2023	HK.3	0		Omicron (XBB-like)	0.93	0.01	Usher placements: HK.3(1/1)	4.3	v1.22
18313199: SARS-CoV-2/Wuhan-2023	HK.3	0.5		Omicron (XBB-like)	0.93	0.01	Usher placements: EG.5.1.1(1/2) HK.3(1/2)	4.3	v1.22
18376488: SARS-CoV-2/Wuhan-2023	HK.3	0		Omicron (XBB-like)	0.93	0.01	Usher placements: HK.3(1/1)	4.3	v1.22
18376489: SARS-CoV-2/Wuhan-2023	EG.5.1	0		Omicron (XBB-like)	0.93	0.01	Usher placements: EG.5.1(1/1)	4.3	v1.22
18376490: SARS-CoV-2/Wuhan-2023	HK.3	0		Omicron (XBB-like)	0.91	0.01	Usher placements: HK.3(1/1)	4.3	v1.22
18376492: SARS-CoV-2/Wuhan-2023	HK.3	0		Omicron (XBB-like)	0.91	0.01	Usher placements: HK.3(1/1)	4.3	v1.22
18376493: SARS-CoV-2/Wuhan-2023	HK.3	0.5		Omicron (XBB.1-like)	0.93	0.01	Usher placements: EG.5.1.1(1/2) HK.3(1/2)	4.3	v1.22
18376494: SARS-CoV-2/Wuhan-2023	HK.3	0		Omicron (XBB-like)	0.91	0.01	Usher placements: HK.3(1/1)	4.3	v1.22
18376495: SARS-CoV-2/Wuhan-2023	HK.3	0.5		Omicron (XBB-like)	0.93	0.01	Usher placements: EG.5.1.1(1/2) HK.3(1/2)	4.3	v1.22
18376496: SARS-CoV-2/Wuhan-2023	HK.3	0		Omicron (XBB-like)	0.93	0.01	Usher placements: HK.3(1/1)	4.3	v1.22
18388912: SARS-CoV-2/Wuhan-2023	HK.3	0		Omicron (XBB.1-like)	0.93	0.01	Usher placements: HK.3(1/1)	4.3	v1.22
18388913: SARS-CoV-2/Wuhan-2023	HK.3	0		Omicron (XBB.1-like)	0.92	0.01	Usher placements: HK.3(1/1)	4.3	v1.22
18388914: SARS-CoV-2/Wuhan-2023	EG.5.1.1	0.5		Omicron (XBB.1-like)	0.93	0.01	Usher placements: EG.5.1.1(1/2) HK.2(1/2)	4.3	v1.22
18388915: SARS-CoV-2/Wuhan-2023	HK.3	0		Omicron (XBB.1-like)	0.93	0.01	Usher placements: HK.3(1/1)	4.3	v1.22
18388917: SARS-CoV-2/Wuhan-2023	HK.3	0		Omicron (XBB-like)	0.93	0.01	Usher placements: HK.3(1/1)	4.3	v1.22
18401762: SARS-CoV-2/Wuhan-2023	HK.3	0		Omicron (XBB.1-like)	0.93	0.01	Usher placements: HK.3(1/1)	4.3	v1.22
18401763: SARS-CoV-2/Wuhan-2023	EG.5.1.1	0		Omicron (XBB-like)	0.93	0.01	Usher placements: EG.5.1.1(1/1)	4.3	v1.22
18401765: SARS-CoV-2/Wuhan-2023	EG.5.1	0		Omicron (XBB-like)	0.93	0.01	Usher placements: EG.5.1(1/1)	4.3	v1.22
18401767: SARS-CoV-2/Wuhan-2023	EG.5.1.1	0		Omicron (XBB-like)	0.93	0.01	Usher placements: EG.5.1.1(1/1)	4.3	v1.22
18401768: SARS-CoV-2/Wuhan-2023	HK.3	0		Omicron (XBB-like)	0.93	0.01	Usher placements: HK.3(1/1)	4.3	v1.22
18438419: SARS-CoV-2/Wuhan-2023	HK.3	0		Omicron (XBB.1-like)	0.93	0.01	Usher placements: HK.3(1/1)	4.3	v1.22
18438421: SARS-CoV-2/Wuhan-2023	HK.3	0.666666667		Omicron (XBB.1-like)	0.92	0.01	Usher placements: EG.5.1.1(2/3) HK.3(1/3)	4.3	v1.22
18438422: SARS-CoV-2/Wuhan-2023	HK.3	0		Omicron (XBB.1-like)	0.93	0.01	Usher placements: HK.3(1/1)	4.3	v1.22
18438423: SARS-CoV-2/Wuhan-2023	HK.3	0.666666667		Omicron (XBB.1-like)	0.93	0.01	Usher placements: EG.5.1.1(2/3) HK.3(1/3)	4.3	v1.22
18438427: SARS-CoV-2/Wuhan-2023	HK.3	0		Omicron (XBB.1-like)	0.93	0.01	Usher placements: HK.3(1/1)	4.3	v1.22
18438428: SARS-CoV-2/Wuhan-2023	HK.3	0		Omicron (XBB.1-like)	0.93	0.01	Usher placements: HK.3(1/1)	4.3	v1.22
18438429: SARS-CoV-2/Wuhan-2023	EG.5.1.1	0		Omicron (XBB.1-like)	0.93	0.01	Usher placements: EG.5.1.1(1/1)	4.3	v1.22
18485325: SARS-CoV-2/Wuhan-2023	HK.3	0		Omicron (XBB-like)	0.93	0.01	Usher placements: HK.3(1/1)	4.3	v1.22
18485328: SARS-CoV-2/Wuhan-2023	EG.5.1.1	0		Omicron (XBB-like)	0.89	0.01	Usher placements: EG.5.1.1(1/1)	4.3	v1.22
18485333: SARS-CoV-2/Wuhan-2023	EG.5.1.1	0		Omicron (XBB-like)	0.93	0.01	Usher placements: EG.5.1.1(1/1)	4.3	v1.22
18485337: SARS-CoV-2/Wuhan-2023	EG.5.1.1	0		Omicron (XBB-like)	0.93	0.01	Usher placements: EG.5.1.1(1/1)	4.3	v1.22
18508545: SARS-CoV-2/Wuhan-2023	HK.3	0		Omicron (XBB-like)	0.93	0.01	Usher placements: HK.3(1/1)	4.3	v1.22
18508547: SARS-CoV-2/Wuhan-2023	HK.3	0		Omicron (XBB-like)	0.93	0.01	Usher placements: HK.3(1/1)	4.3	v1.22
18508548: SARS-CoV-2/Wuhan-2023	HK.3	0		Omicron (XBB-like)	0.91	0.01	Usher placements: HK.3(1/1)	4.3	v1.22
18508549: SARS-CoV-2/Wuhan-2023	EG.5.1.1	0		Omicron (XBB.1-like)	0.93	0.01	Usher placements: EG.5.1.1(1/1)	4.3	v1.22
18508550: SARS-CoV-2/Wuhan-2023	HK.3	0.5		Omicron (XBB-like)	0.93	0.01	Usher placements: EG.5.1.1(1/2) HK.3(1/2)	4.3	v1.22
18535380: SARS-CoV-2/Wuhan-2023	HK.3	0.5		Omicron (XBB.1-like)	0.93	0.01	Usher placements: HK.1(1/2) HK.3(1/2)	4.3	v1.22
18535381: SARS-CoV-2/Wuhan-2023	HK.3	0		Omicron (XBB.1-like)	0.93	0.01	Usher placements: HK.3(1/1)	4.3	v1.22
18589882: SARS-CoV-2/Wuhan-2023	HK.3	0		Omicron (XBB.1-like)	0.93	0.01	Usher placements: HK.3(1/1)	4.3	v1.22
18589883: SARS-CoV-2/Wuhan-2023	EG.5.1.1	0		Omicron (XBB.1-like)	0.93	0.01	Usher placements: EG.5.1.1(1/1)	4.3	v1.22
18589884: SARS-CoV-2/Wuhan-2023	HK.3	0		Omicron (XBB-like)	0.93	0.01	Usher placements: HK.3(1/1)	4.3	v1.22
18589885: SARS-CoV-2/Wuhan-2023	HK.3	0		Omicron (XBB.1-like)	0.92	0.01	Usher placements: HK.3(1/1)	4.3	v1.22
18589886: SARS-CoV-2/Wuhan-2023	EG.5.1.1	0		Omicron (XBB.1-like)	0.93	0.01	Usher placements: EG.5.1.1(1/1)	4.3	v1.22
402119: SARS-CoV-2/Wuhan-2019	B	0					Assigned from designation hash.	4.3	v1.22
402120: SARS-CoV-2/Wuhan-2020	B	0					Assigned from designation hash.	4.3	v1.22
402121: SARS-CoV-2/Wuhan-2020	B	0					Assigned from designation hash.	4.3	v1.22
402123: SARS-CoV-2/Wuhan-2019	B	0					Assigned from designation hash.	4.3	v1.22
402124: SARS-CoV-2/Wuhan-2019	B	0					Assigned from designation hash.	4.3	v1.22
402127: SARS-CoV-2/Wuhan-2019	B	0					Assigned from designation hash.	4.3	v1.22
402128: SARS-CoV-2/Wuhan-2019	B	0					Assigned from designation hash.	4.3	v1.22
402129: SARS-CoV-2/Wuhan-2019	B	0					Assigned from designation hash.	4.3	v1.22
402130: SARS-CoV-2/Wuhan-2019	B	0					Assigned from designation hash.	4.3	v1.22
402132: SARS-CoV-2/Wuhan-2019	B	0					Assigned from designation hash.	4.3	v1.22
403928: SARS-CoV-2/Wuhan-2020	B	0					Assigned from designation hash.	4.3	v1.22
403929: SARS-CoV-2/Wuhan-2019	B	0					Assigned from designation hash.	4.3	v1.22
403930: SARS-CoV-2/Wuhan-2019	B	0					Assigned from designation hash.	4.3	v1.22
403931: SARS-CoV-2/Wuhan-2019	B	0					Assigned from designation hash.	4.3	v1.22
406716: SARS-CoV-2/Wuhan-2020	B	0					Assigned from designation hash.	4.3	v1.22
406717: SARS-CoV-2/Wuhan-2020	B	0					Assigned from designation hash.	4.3	v1.22
406798: SARS-CoV-2/Wuhan-2019	B	0					Assigned from designation hash.	4.3	v1.22
406800: SARS-CoV-2/Wuhan-2020	B	0					Assigned from designation hash.	4.3	v1.22
406801: SARS-CoV-2/Wuhan-2020	A	0.5					Assigned from designation hash.	4.3	v1.22
412898: SARS-CoV-2/Wuhan-2019	B	0					Assigned from designation hash.	4.3	v1.22
412899: SARS-CoV-2/Wuhan-2019	B	0					Assigned from designation hash.	4.3	v1.22
412978: SARS-CoV-2/Wuhan-2020	B	0.5					Assigned from designation hash.	4.3	v1.22
412979: SARS-CoV-2/Wuhan-2020	A	0.5					Assigned from designation hash.	4.3	v1.22
412980: SARS-CoV-2/Wuhan-2020	B	0					Assigned from designation hash.	4.3	v1.22
412981: SARS-CoV-2/Wuhan-2020	B.4	0					Assigned from designation hash.	4.3	v1.22
412982: SARS-CoV-2/Wuhan-2020	A	0					Assigned from designation hash.	4.3	v1.22
434534: SARS-CoV-2/Wuhan-2019	B	0					Assigned from designation hash.	4.3	v1.22
450489: SARS-CoV-2/Wuhan-2020	B	0					Assigned from designation hash.	4.3	v1.22
450500: SARS-CoV-2/Wuhan-2020	B	0					Assigned from designation hash.	4.3	v1.22
450501: SARS-CoV-2/Wuhan-2020	B	0					Assigned from designation hash.	4.3	v1.22
450502: SARS-CoV-2/Wuhan-2020	B	0					Assigned from designation hash.	4.3	v1.22
450503: SARS-CoV-2/Wuhan-2020	B	0					Assigned from designation hash.	4.3	v1.22
450504: SARS-CoV-2/Wuhan-2020	B	0					Assigned from designation hash.	4.3	v1.22
453779: SARS-CoV-2/Wuhan-2020	B.4	0					Assigned from designation hash.	4.3	v1.22
453782: SARS-CoV-2/Wuhan-2020	B	0					Assigned from designation hash.	4.3	v1.22
453783: SARS-CoV-2/Wuhan-2020	B	0					Assigned from designation hash.	4.3	v1.22
454904: SARS-CoV-2/Wuhan-2020	B	0					Assigned from designation hash.	4.3	v1.22
454905: SARS-CoV-2/Wuhan-2020	B	0					Assigned from designation hash.	4.3	v1.22
454906: SARS-CoV-2/Wuhan-2020	B	0					Assigned from designation hash.	4.3	v1.22
454907: SARS-CoV-2/Wuhan-2020	B	0					Assigned from designation hash.	4.3	v1.22
454908: SARS-CoV-2/Wuhan-2020	B	0					Assigned from designation hash.	4.3	v1.22
454909: SARS-CoV-2/Wuhan-2020	B	0					Assigned from designation hash.	4.3	v1.22
454910: SARS-CoV-2/Wuhan-2020	B	0					Assigned from designation hash.	4.3	v1.22
454911: SARS-CoV-2/Wuhan-2020	B	0					Assigned from designation hash.	4.3	v1.22
454912: SARS-CoV-2/Wuhan-2020	B	0					Assigned from designation hash.	4.3	v1.22
454913: SARS-CoV-2/Wuhan-2020	B	0					Assigned from designation hash.	4.3	v1.22
454914: SARS-CoV-2/Wuhan-2020	B	0					Assigned from designation hash.	4.3	v1.22
454915: SARS-CoV-2/Wuhan-2020	B	0					Assigned from designation hash.	4.3	v1.22
454916: SARS-CoV-2/Wuhan-2020	B	0					Assigned from designation hash.	4.3	v1.22
454917: SARS-CoV-2/Wuhan-2020	B	0					Assigned from designation hash.	4.3	v1.22
454918: SARS-CoV-2/Wuhan-2020	B	0					Assigned from designation hash.	4.3	v1.22
454919: SARS-CoV-2/Wuhan-2020	B	0					Assigned from designation hash.	4.3	v1.22
454920: SARS-CoV-2/Wuhan-2020	B	0					Assigned from designation hash.	4.3	v1.22
454921: SARS-CoV-2/Wuhan-2020	B	0					Assigned from designation hash.	4.3	v1.22
454923: SARS-CoV-2/Wuhan-2020	B	0					Assigned from designation hash.	4.3	v1.22
454924: SARS-CoV-2/Wuhan-2020	B	0					Assigned from designation hash.	4.3	v1.22
454926: SARS-CoV-2/Wuhan-2020	B	0					Assigned from designation hash.	4.3	v1.22
454927: SARS-CoV-2/Wuhan-2020	B	0					Assigned from designation hash.	4.3	v1.22
454928: SARS-CoV-2/Wuhan-2020	B	0					Assigned from designation hash.	4.3	v1.22
454929: SARS-CoV-2/Wuhan-2020	B	0					Assigned from designation hash.	4.3	v1.22
454930: SARS-CoV-2/Wuhan-2020	B	0					Assigned from designation hash.	4.3	v1.22
454931: SARS-CoV-2/Wuhan-2020	B	0					Assigned from designation hash.	4.3	v1.22
454932: SARS-CoV-2/Wuhan-2020	B	0					Assigned from designation hash.	4.3	v1.22
454933: SARS-CoV-2/Wuhan-2020	B	0					Assigned from designation hash.	4.3	v1.22
454934: SARS-CoV-2/Wuhan-2020	B	0					Assigned from designation hash.	4.3	v1.22
454935: SARS-CoV-2/Wuhan-2020	B	0					Assigned from designation hash.	4.3	v1.22
454936: SARS-CoV-2/Wuhan-2020	B	0					Assigned from designation hash.	4.3	v1.22
454937: SARS-CoV-2/Wuhan-2020	B	0					Assigned from designation hash.	4.3	v1.22
454938: SARS-CoV-2/Wuhan-2020	B	0					Assigned from designation hash.	4.3	v1.22
454939: SARS-CoV-2/Wuhan-2020	B	0					Assigned from designation hash.	4.3	v1.22
454940: SARS-CoV-2/Wuhan-2020	B	0					Assigned from designation hash.	4.3	v1.22
454941: SARS-CoV-2/Wuhan-2020	B	0					Assigned from designation hash.	4.3	v1.22
454942: SARS-CoV-2/Wuhan-2020	B	0					Assigned from designation hash.	4.3	v1.22
454943: SARS-CoV-2/Wuhan-2020	B	0					Assigned from designation hash.	4.3	v1.22
454944: SARS-CoV-2/Wuhan-2020	B	0					Assigned from designation hash.	4.3	v1.22
454946: SARS-CoV-2/Wuhan-2020	B	0					Assigned from designation hash.	4.3	v1.22
454947: SARS-CoV-2/Wuhan-2020	B	0					Assigned from designation hash.	4.3	v1.22
454948: SARS-CoV-2/Wuhan-2020	B	0					Assigned from designation hash.	4.3	v1.22
454949: SARS-CoV-2/Wuhan-2020	B	0					Assigned from designation hash.	4.3	v1.22
454950: SARS-CoV-2/Wuhan-2020	B	0					Assigned from designation hash.	4.3	v1.22
454951: SARS-CoV-2/Wuhan-2020	B	0					Assigned from designation hash.	4.3	v1.22
454952: SARS-CoV-2/Wuhan-2020	B	0					Assigned from designation hash.	4.3	v1.22
454953: SARS-CoV-2/Wuhan-2020	B	0					Assigned from designation hash.	4.3	v1.22
454954: SARS-CoV-2/Wuhan-2020	B	0					Assigned from designation hash.	4.3	v1.22
454955: SARS-CoV-2/Wuhan-2020	B	0					Assigned from designation hash.	4.3	v1.22
454956: SARS-CoV-2/Wuhan-2020	B	0					Assigned from designation hash.	4.3	v1.22
454957: SARS-CoV-2/Wuhan-2020	B	0					Assigned from designation hash.	4.3	v1.22
454958: SARS-CoV-2/Wuhan-2020	B	0					Assigned from designation hash.	4.3	v1.22
454960: SARS-CoV-2/Wuhan-2020	B	0					Assigned from designation hash.	4.3	v1.22
454961: SARS-CoV-2/Wuhan-2020	B	0					Assigned from designation hash.	4.3	v1.22
454962: SARS-CoV-2/Wuhan-2020	B	0					Assigned from designation hash.	4.3	v1.22
454963: SARS-CoV-2/Wuhan-2020	B	0					Assigned from designation hash.	4.3	v1.22
454965: SARS-CoV-2/Wuhan-2020	B	0					Assigned from designation hash.	4.3	v1.22
454967: SARS-CoV-2/Wuhan-2020	B	0					Assigned from designation hash.	4.3	v1.22
454968: SARS-CoV-2/Wuhan-2020	B	0					Assigned from designation hash.	4.3	v1.22
454969: SARS-CoV-2/Wuhan-2020	B	0					Assigned from designation hash.	4.3	v1.22
454971: SARS-CoV-2/Wuhan-2020	B	0					Assigned from designation hash.	4.3	v1.22
454972: SARS-CoV-2/Wuhan-2020	B	0					Assigned from designation hash.	4.3	v1.22
454973: SARS-CoV-2/Wuhan-2020	B	0					Assigned from designation hash.	4.3	v1.22
454974: SARS-CoV-2/Wuhan-2020	B	0					Assigned from designation hash.	4.3	v1.22
454975: SARS-CoV-2/Wuhan-2020	B	0					Assigned from designation hash.	4.3	v1.22
454976: SARS-CoV-2/Wuhan-2020	B	0					Assigned from designation hash.	4.3	v1.22
454977: SARS-CoV-2/Wuhan-2020	B	0					Assigned from designation hash.	4.3	v1.22
454978: SARS-CoV-2/Wuhan-2020	B	0.5					Assigned from designation hash.	4.3	v1.22
454979: SARS-CoV-2/Wuhan-2020	B	0					Assigned from designation hash.	4.3	v1.22
454980: SARS-CoV-2/Wuhan-2020	B	0					Assigned from designation hash.	4.3	v1.22
454981: SARS-CoV-2/Wuhan-2020	B	0					Assigned from designation hash.	4.3	v1.22
454982: SARS-CoV-2/Wuhan-2020	B	0					Assigned from designation hash.	4.3	v1.22
454983: SARS-CoV-2/Wuhan-2020	B	0					Assigned from designation hash.	4.3	v1.22
454984: SARS-CoV-2/Wuhan-2020	B	0					Assigned from designation hash.	4.3	v1.22
454988: SARS-CoV-2/Wuhan-2020	B	0					Assigned from designation hash.	4.3	v1.22
454989: SARS-CoV-2/Wuhan-2020	A	0					Assigned from designation hash.	4.3	v1.22
454990: SARS-CoV-2/Wuhan-2020	B.4	0					Assigned from designation hash.	4.3	v1.22
454991: SARS-CoV-2/Wuhan-2020	B	0					Assigned from designation hash.	4.3	v1.22
454992: SARS-CoV-2/Wuhan-2020	B	0					Assigned from designation hash.	4.3	v1.22
454993: SARS-CoV-2/Wuhan-2020	B	0					Assigned from designation hash.	4.3	v1.22
454995: SARS-CoV-2/Wuhan-2020	B	0					Assigned from designation hash.	4.3	v1.22
454996: SARS-CoV-2/Wuhan-2020	A	0.5					Assigned from designation hash.	4.3	v1.22
454997: SARS-CoV-2/Wuhan-2020	B	0					Assigned from designation hash.	4.3	v1.22
455363: SARS-CoV-2/Wuhan-2020	B	0					Assigned from designation hash.	4.3	v1.22
455364: SARS-CoV-2/Wuhan-2020	B	0					Assigned from designation hash.	4.3	v1.22
455365: SARS-CoV-2/Wuhan-2020	B	0					Assigned from designation hash.	4.3	v1.22
455366: SARS-CoV-2/Wuhan-2020	B	0					Assigned from designation hash.	4.3	v1.22
455367: SARS-CoV-2/Wuhan-2020	B	0					Assigned from designation hash.	4.3	v1.22
455368: SARS-CoV-2/Wuhan-2020	B	0					Assigned from designation hash.	4.3	v1.22
455369: SARS-CoV-2/Wuhan-2020	B	0					Assigned from designation hash.	4.3	v1.22
455370: SARS-CoV-2/Wuhan-2020	B	0					Assigned from designation hash.	4.3	v1.22
455371: SARS-CoV-2/Wuhan-2020	B	0					Assigned from designation hash.	4.3	v1.22
455372: SARS-CoV-2/Wuhan-2020	B	0					Assigned from designation hash.	4.3	v1.22
455373: SARS-CoV-2/Wuhan-2020	B	0					Assigned from designation hash.	4.3	v1.22
455374: SARS-CoV-2/Wuhan-2020	B	0					Assigned from designation hash.	4.3	v1.22
455375: SARS-CoV-2/Wuhan-2020	B	0					Assigned from designation hash.	4.3	v1.22
455376: SARS-CoV-2/Wuhan-2020	B	0					Assigned from designation hash.	4.3	v1.22
455377: SARS-CoV-2/Wuhan-2020	B	0					Assigned from designation hash.	4.3	v1.22
455378: SARS-CoV-2/Wuhan-2020	B	0					Assigned from designation hash.	4.3	v1.22
455379: SARS-CoV-2/Wuhan-2020	B	0					Assigned from designation hash.	4.3	v1.22
455380: SARS-CoV-2/Wuhan-2020	B	0					Assigned from designation hash.	4.3	v1.22
455381: SARS-CoV-2/Wuhan-2020	B	0					Assigned from designation hash.	4.3	v1.22
455382: SARS-CoV-2/Wuhan-2020	B	0					Assigned from designation hash.	4.3	v1.22
455383: SARS-CoV-2/Wuhan-2020	B	0					Assigned from designation hash.	4.3	v1.22
455384: SARS-CoV-2/Wuhan-2020	B	0					Assigned from designation hash.	4.3	v1.22
455386: SARS-CoV-2/Wuhan-2020	B	0					Assigned from designation hash.	4.3	v1.22
455388: SARS-CoV-2/Wuhan-2020	B	0					Assigned from designation hash.	4.3	v1.22
455389: SARS-CoV-2/Wuhan-2020	B	0					Assigned from designation hash.	4.3	v1.22
455390: SARS-CoV-2/Wuhan-2020	B	0					Assigned from designation hash.	4.3	v1.22
455391: SARS-CoV-2/Wuhan-2020	B	0					Assigned from designation hash.	4.3	v1.22
455392: SARS-CoV-2/Wuhan-2020	B	0					Assigned from designation hash.	4.3	v1.22
455394: SARS-CoV-2/Wuhan-2020	B	0					Assigned from designation hash.	4.3	v1.22
455395: SARS-CoV-2/Wuhan-2020	B	0					Assigned from designation hash.	4.3	v1.22
455397: SARS-CoV-2/Wuhan-2020	B	0					Assigned from designation hash.	4.3	v1.22
455398: SARS-CoV-2/Wuhan-2020	B	0					Assigned from designation hash.	4.3	v1.22
455399: SARS-CoV-2/Wuhan-2020	B	0					Assigned from designation hash.	4.3	v1.22
455406: SARS-CoV-2/Wuhan-2020	A	0					Assigned from designation hash.	4.3	v1.22
493149: SARS-CoV-2/Wuhan-2020	B	0					Assigned from designation hash.	4.3	v1.22
493150: SARS-CoV-2/Wuhan-2020	B	0					Assigned from designation hash.	4.3	v1.22
493151: SARS-CoV-2/Wuhan-2020	B	0					Assigned from designation hash.	4.3	v1.22
493152: SARS-CoV-2/Wuhan-2020	B	0					Assigned from designation hash.	4.3	v1.22
493153: SARS-CoV-2/Wuhan-2020	B	0					Assigned from designation hash.	4.3	v1.22
493154: SARS-CoV-2/Wuhan-2020	B	0					Assigned from designation hash.	4.3	v1.22
493155: SARS-CoV-2/Wuhan-2020	B	0					Assigned from designation hash.	4.3	v1.22
493156: SARS-CoV-2/Wuhan-2020	B	0					Assigned from designation hash.	4.3	v1.22
493157: SARS-CoV-2/Wuhan-2020	B	0					Assigned from designation hash.	4.3	v1.22
493158: SARS-CoV-2/Wuhan-2020	B	0					Assigned from designation hash.	4.3	v1.22
493159: SARS-CoV-2/Wuhan-2020	B	0					Assigned from designation hash.	4.3	v1.22
493161: SARS-CoV-2/Wuhan-2020	B	0					Assigned from designation hash.	4.3	v1.22
493163: SARS-CoV-2/Wuhan-2020	B	0					Assigned from designation hash.	4.3	v1.22
493164: SARS-CoV-2/Wuhan-2020	B	0					Assigned from designation hash.	4.3	v1.22
493165: SARS-CoV-2/Wuhan-2020	B	0.5					Assigned from designation hash.	4.3	v1.22
493166: SARS-CoV-2/Wuhan-2020	B	0					Assigned from designation hash.	4.3	v1.22
493167: SARS-CoV-2/Wuhan-2020	B	0					Assigned from designation hash.	4.3	v1.22
493168: SARS-CoV-2/Wuhan-2020	A	0.5					Assigned from designation hash.	4.3	v1.22
493169: SARS-CoV-2/Wuhan-2020	A	0.5					Assigned from designation hash.	4.3	v1.22
493170: SARS-CoV-2/Wuhan-2020	B	0					Assigned from designation hash.	4.3	v1.22
493171: SARS-CoV-2/Wuhan-2020	A	0					Assigned from designation hash.	4.3	v1.22
493172: SARS-CoV-2/Wuhan-2020	B	0					Assigned from designation hash.	4.3	v1.22
493173: SARS-CoV-2/Wuhan-2020	A	0.5					Assigned from designation hash.	4.3	v1.22
493174: SARS-CoV-2/Wuhan-2020	A	0					Assigned from designation hash.	4.3	v1.22
493175: SARS-CoV-2/Wuhan-2020	A	0.5					Assigned from designation hash.	4.3	v1.22
493176: SARS-CoV-2/Wuhan-2020	B	0					Assigned from designation hash.	4.3	v1.22
493177: SARS-CoV-2/Wuhan-2020	B	0					Assigned from designation hash.	4.3	v1.22
493178: SARS-CoV-2/Wuhan-2020	B	0.5					Assigned from designation hash.	4.3	v1.22
493179: SARS-CoV-2/Wuhan-2020	B	0					Assigned from designation hash.	4.3	v1.22
493180: SARS-CoV-2/Wuhan-2020	B	0					Assigned from designation hash.	4.3	v1.22
493181: SARS-CoV-2/Wuhan-2020	A	0.5					Assigned from designation hash.	4.3	v1.22
493182: SARS-CoV-2/Wuhan-2020	B	0					Assigned from designation hash.	4.3	v1.22
493183: SARS-CoV-2/Wuhan-2020	A	0.5					Assigned from designation hash.	4.3	v1.22
493184: SARS-CoV-2/Wuhan-2020	A	0.5					Assigned from designation hash.	4.3	v1.22
493185: SARS-CoV-2/Wuhan-2020	A	0.5					Assigned from designation hash.	4.3	v1.22
493186: SARS-CoV-2/Wuhan-2020	A	0.5					Assigned from designation hash.	4.3	v1.22
493188: SARS-CoV-2/Wuhan-2020	A	0.5					Assigned from designation hash.	4.3	v1.22
493189: SARS-CoV-2/Wuhan-2020	A	0.5					Assigned from designation hash.	4.3	v1.22
529213: SARS-CoV-2/Wuhan-209	A	0.5					Assigned from designation hash.	4.3	v1.22
529214: SARS-CoV-2/Wuhan-2019	B	0					Assigned from designation hash.	4.3	v1.22
529215: SARS-CoV-2/Wuhan-2019	B	0					Assigned from designation hash.	4.3	v1.22
529216: SARS-CoV-2/Wuhan-2019	B	0					Assigned from designation hash.	4.3	v1.22
529217: SARS-CoV-2/Wuhan-2019	B	0					Assigned from designation hash.	4.3	v1.22
17951308: SARS-CoV-2/Taiyuan-2023	FR.1.1	0		Omicron (BA.2-like)	0.97	0.02	Usher placements: FR.1.1(1/1)	4.3	v1.22
18495161: SARS-CoV-2/Taiyuan-2023	FR.1.1	0		Omicron (BA.2-like)	0.95	0.02	Usher placements: FR.1.1(1/1)	4.3	v1.22
18495162: SARS-CoV-2/Taiyuan-2023	FY.3	0		Omicron (XBB.1-like)	0.93	0.01	Usher placements: FY.3(1/1)	4.3	v1.22
18495163: SARS-CoV-2/Taiyuan-2023	XBB.1.5.100	0		Omicron (XBB.1.5-like)	0.93	0.01	Usher placements: XBB.1.5.100(1/1)	4.3	v1.22
18495165: SARS-CoV-2/Taiyuan-2023	XBB.1.16	0		Omicron (XBB.1.16-like)	0.92	0.01	Usher placements: XBB.1.16(1/1)	4.3	v1.22
18495166: SARS-CoV-2/Taiyuan-2023	FL.2.4	0		Omicron (XBB.1-like)	0.93	0.01	Usher placements: FL.2.4(1/1)	4.3	v1.22
18495167: SARS-CoV-2/Taiyuan-2023	EG.5.1	0		Omicron (XBB.1-like)	0.93	0.01	Usher placements: EG.5.1(1/1)	4.3	v1.22
18495168: SARS-CoV-2/Taiyuan-2023	FL.23.1	0		Omicron (XBB.1-like)	0.93	0.01	Usher placements: FL.23.1(1/1)	4.3	v1.22
18495169: SARS-CoV-2/Taiyuan-2023	FL.2	0		Omicron (XBB.1-like)	0.93	0.01	Usher placements: FL.2(1/1)	4.3	v1.22
18495170: SARS-CoV-2/Taiyuan-2023	EG.5.1.1	0		Omicron (XBB.1-like)	0.93	0.01	Usher placements: EG.5.1.1(1/1)	4.3	v1.22
18495171: SARS-CoV-2/Taiyuan-2023	FL.23.1	0		Omicron (XBB.1-like)	0.93	0.01	Usher placements: FL.23.1(1/1)	4.3	v1.22
18495172: SARS-CoV-2/Taiyuan-2023	XBB.1.5.85	0		Omicron (XBB.1.5-like)	0.92	0.01	Usher placements: XBB.1.5.85(1/1)	4.3	v1.22
18495173: SARS-CoV-2/Taiyuan-2023	FL.16	0		Omicron (XBB.1-like)	0.93	0.01	Usher placements: FL.16(1/1)	4.3	v1.22
18495174: SARS-CoV-2/Taiyuan-2023	FL.2.3	0		Omicron (XBB.1-like)	0.93	0.01	Usher placements: FL.2.3(1/1)	4.3	v1.22
18495175: SARS-CoV-2/Taiyuan-2023	FL.2.3	0		Omicron (XBB.1-like)	0.93	0.01	Usher placements: FL.2.3(1/1)	4.3	v1.22
18495176: SARS-CoV-2/Taiyuan-2023	XBB.1.5	0		Omicron (XBB.1-like)	0.93	0.01	Usher placements: XBB.1.5(1/1)	4.3	v1.22
18495177: SARS-CoV-2/Taiyuan-2023	XBB.1.16	0		Omicron (XBB.1.16-like)	0.92	0.01	Usher placements: XBB.1.16(1/1)	4.3	v1.22
18495178: SARS-CoV-2/Taiyuan-2023	FL.2.4	0		Omicron (XBB.1-like)	0.93	0.01	Usher placements: FL.2.4(1/1)	4.3	v1.22
18495179: SARS-CoV-2/Taiyuan-2023	EG.5.1.1	0		Omicron (XBB.1-like)	0.93	0.01	Usher placements: EG.5.1.1(1/1)	4.3	v1.22
18495180: SARS-CoV-2/Taiyuan-2023	XBB.1.16	0		Omicron (XBB.1.16-like)	0.91	0.01	Usher placements: XBB.1.16(1/1)	4.3	v1.22
18495181: SARS-CoV-2/Taiyuan-2023	FY.3	0		Omicron (XBB.1-like)	0.93	0.01	Usher placements: FY.3(1/1)	4.3	v1.22
18495182: SARS-CoV-2/Taiyuan-2023	XBB.1.9.1	0		Omicron (XBB.1-like)	0.93	0.01	Usher placements: XBB.1.9.1(1/1)	4.3	v1.22
18495183: SARS-CoV-2/Taiyuan-2023	XBB.2.3	0		Omicron (XBB-like)	0.91	0.02	Usher placements: XBB.2.3(1/1)	4.3	v1.22
18495184: SARS-CoV-2/Taiyuan-2023	FL.2.3	0		Omicron (XBB.1-like)	0.92	0.01	Usher placements: FL.2.3(1/1)	4.3	v1.22
18495185: SARS-CoV-2/Taiyuan-2023	FL.16	0		Omicron (XBB.1-like)	0.93	0.01	Usher placements: FL.16(1/1)	4.3	v1.22
18495186: SARS-CoV-2/Taiyuan-2023	FY.3	0		Omicron (XBB.1-like)	0.93	0.01	Usher placements: FY.3(1/1)	4.3	v1.22
18495187: SARS-CoV-2/Taiyuan-2023	FU.1	0		Omicron (XBB.1.16-like)	0.91	0.01	Usher placements: FU.1(1/1)	4.3	v1.22
18495188: SARS-CoV-2/Taiyuan-2023	EG.5.1.1	0		Omicron (XBB.1-like)	0.93	0.01	Usher placements: EG.5.1.1(1/1)	4.3	v1.22
18495189: SARS-CoV-2/Taiyuan-2023	XBB.1.16.1	0		Omicron (XBB.1.16-like)	0.92	0.01	Usher placements: XBB.1.16.1(1/1)	4.3	v1.22
18495190: SARS-CoV-2/Taiyuan-2023	GY.1	0		Omicron (XBB.1.16-like)	0.92	0.01	Usher placements: GY.1(1/1)	4.3	v1.22
18495191: SARS-CoV-2/Taiyuan-2023	FY.3	0		Omicron (XBB.1-like)	0.93	0.01	Usher placements: FY.3(1/1)	4.3	v1.22
18495192: SARS-CoV-2/Taiyuan-2023	FR.1.1	0		Omicron (BA.2-like)	0.95	0.02	Usher placements: FR.1.1(1/1)	4.3	v1.22
18495193: SARS-CoV-2/Taiyuan-2023	FY.3	0		Omicron (XBB.1-like)	0.93	0.01	Usher placements: FY.3(1/1)	4.3	v1.22
18495195: SARS-CoV-2/Taiyuan-2023	FL.4	0		Omicron (XBB.1-like)	0.93	0.01	Usher placements: FL.4(1/1)	4.3	v1.22
18495196: SARS-CoV-2/Taiyuan-2023	FY.3.1	0		Omicron (XBB.1-like)	0.92	0.01	Usher placements: FY.3.1(1/1)	4.3	v1.22
18495197: SARS-CoV-2/Taiyuan-2023	EG.5.1.1	0		Omicron (XBB.1-like)	0.93	0.01	Assigned from designation hash.	4.3	v1.22
18495198: SARS-CoV-2/Taiyuan-2023	EG.5.1.1	0		Omicron (XBB.1-like)	0.93	0.01	Usher placements: EG.5.1.1(1/1)	4.3	v1.22
18495199: SARS-CoV-2/Taiyuan-2023	FR.1.4	0		Omicron (BA.2-like)	0.95	0.02	Usher placements: FR.1.4(1/1)	4.3	v1.22
18495200: SARS-CoV-2/Taiyuan-2023	XBB.1.9.1	0		Omicron (XBB.1-like)	0.93	0.01	Usher placements: XBB.1.9.1(1/1)	4.3	v1.22
18495201: SARS-CoV-2/Taiyuan-2023	FL.2.3	0		Omicron (XBB.1.5-like)	0.93	0.01	Usher placements: FL.2.3(1/1); scorpio lineage XBB.1.5 conflicts with inference lineage FL.2.3	4.3	v1.22
18495202: SARS-CoV-2/Taiyuan-2023	EG.5.1.1	0		Omicron (XBB.1-like)	0.93	0.01	Assigned from designation hash.	4.3	v1.22
18495203: SARS-CoV-2/Taiyuan-2023	XBB.1.16.1	0		Omicron (XBB.1.16-like)	0.92	0.01	Usher placements: XBB.1.16.1(1/1)	4.3	v1.22
18495204: SARS-CoV-2/Taiyuan-2023	GY.1	0		Omicron (XBB.1.16-like)	0.92	0.01	Usher placements: GY.1(1/1)	4.3	v1.22
18495205: SARS-CoV-2/Taiyuan-2023	XBB.1.17.1	0		Omicron (XBB.1-like)	0.93	0.01	Usher placements: XBB.1.17.1(1/1)	4.3	v1.22
18495206: SARS-CoV-2/Taiyuan-2023	FY.3.1	0		Omicron (XBB.1-like)	0.92	0.01	Usher placements: FY.3.1(1/1)	4.3	v1.22
18495207: SARS-CoV-2/Taiyuan-2023	FU.1	0		Omicron (XBB.1.16-like)	0.91	0.01	Usher placements: FU.1(1/1)	4.3	v1.22
18495208: SARS-CoV-2/Taiyuan-2023	FY.3	0		Omicron (XBB.1-like)	0.93	0.01	Usher placements: FY.3(1/1)	4.3	v1.22
18495209: SARS-CoV-2/Taiyuan-2023	FY.3	0		Omicron (XBB.1-like)	0.93	0.01	Usher placements: FY.3(1/1)	4.3	v1.22
18495210: SARS-CoV-2/Taiyuan-2023	FR.1.1	0		Omicron (BA.2-like)	0.95	0.02	Usher placements: FR.1.1(1/1)	4.3	v1.22
18495211: SARS-CoV-2/Taiyuan-2023	XBB.1.16	0		Omicron (XBB.1.16-like)	0.92	0.01	Usher placements: XBB.1.16(1/1)	4.3	v1.22
18495212: SARS-CoV-2/Taiyuan-2023	FL.2	0		Omicron (XBB.1-like)	0.93	0.01	Usher placements: FL.2(1/1)	4.3	v1.22
18495213: SARS-CoV-2/Taiyuan-2023	XBB.1.16	0		Omicron (XBB.1.16-like)	0.92	0.01	Usher placements: XBB.1.16(1/1)	4.3	v1.22
18495214: SARS-CoV-2/Taiyuan-2023	FL.23.1	0		Omicron (XBB.1-like)	0.93	0.01	Usher placements: FL.23.1(1/1)	4.3	v1.22
18495215: SARS-CoV-2/Taiyuan-2023	FY.3	0		Omicron (XBB.1-like)	0.93	0.01	Usher placements: FY.3(1/1)	4.3	v1.22
18495216: SARS-CoV-2/Taiyuan-2023	EG.5.1.1	0		Omicron (XBB.1-like)	0.93	0.01	Usher placements: EG.5.1.1(1/1)	4.3	v1.22
18495217: SARS-CoV-2/Taiyuan-2023	FL.4	0		Omicron (XBB.1-like)	0.93	0.01	Usher placements: FL.4(1/1)	4.3	v1.22
18495218: SARS-CoV-2/Taiyuan-2023	FR.1	0		Omicron (BA.2-like)	0.95	0.02	Usher placements: FR.1(1/1)	4.3	v1.22
18495219: SARS-CoV-2/Taiyuan-2023	FU.1	0		Omicron (XBB.1.16-like)	0.91	0.01	Usher placements: FU.1(1/1)	4.3	v1.22
18495220: SARS-CoV-2/Taiyuan-2023	BN.1.3.5	0		Omicron (BA.2-like)	0.95	0.02	Usher placements: BN.1.3.5(1/1)	4.3	v1.22
18495221: SARS-CoV-2/Taiyuan-2023	FU.1	0		Omicron (XBB.1.16-like)	0.92	0.01	Usher placements: FU.1(1/1)	4.3	v1.22
18495222: SARS-CoV-2/Taiyuan-2023	FU.1	0		Omicron (XBB.1.16-like)	0.92	0.01	Usher placements: FU.1(1/1)	4.3	v1.22
18495223: SARS-CoV-2/Taiyuan-2023	FL.4	0		Omicron (XBB.1-like)	0.93	0.01	Usher placements: FL.4(1/1)	4.3	v1.22
18495224: SARS-CoV-2/Taiyuan-2023	FL.4.6	0		Omicron (XBB.1-like)	0.93	0.01	Usher placements: FL.4.6(2/2)	4.3	v1.22
18495225: SARS-CoV-2/Taiyuan-2023	XBB.1.16	0		Omicron (XBB.1.16-like)	0.92	0.01	Usher placements: XBB.1.16(1/1)	4.3	v1.22
18495226: SARS-CoV-2/Taiyuan-2023	XBB.1.9.2	0.5		Omicron (XBB.1-like)	0.93	0.01	Usher placements: EG.4(1/2) XBB.1.9.2(1/2)	4.3	v1.22
18495227: SARS-CoV-2/Taiyuan-2023	XBB.1.16	0		Omicron (XBB.1.16-like)	0.92	0.01	Usher placements: XBB.1.16(1/1)	4.3	v1.22
18495228: SARS-CoV-2/Taiyuan-2023	FL.5	0		Omicron (XBB.1-like)	0.93	0.01	Usher placements: FL.5(1/1)	4.3	v1.22
18495229: SARS-CoV-2/Taiyuan-2023	FL.5	0		Omicron (XBB.1-like)	0.93	0.01	Usher placements: FL.5(1/1)	4.3	v1.22
18495230: SARS-CoV-2/Taiyuan-2023	FY.3	0		Omicron (XBB.1-like)	0.93	0.01	Usher placements: FY.3(1/1)	4.3	v1.22
18495231: SARS-CoV-2/Taiyuan-2023	EG.5.1	0		Omicron (XBB.1-like)	0.93	0.01	Usher placements: EG.5.1(1/1)	4.3	v1.22
18495232: SARS-CoV-2/Taiyuan-2023	FU.1	0		Omicron (XBB.1.16-like)	0.92	0.01	Usher placements: FU.1(1/1)	4.3	v1.22
18495233: SARS-CoV-2/Taiyuan-2023	XBB.1.16	0		Omicron (XBB.1.16-like)	0.92	0.01	Usher placements: XBB.1.16(1/1)	4.3	v1.22
18495234: SARS-CoV-2/Taiyuan-2023	XBB.2.3.2	0		Omicron (XBB-like)	0.91	0.02	Usher placements: XBB.2.3.2(1/1)	4.3	v1.22
18495235: SARS-CoV-2/Taiyuan-2023	FL.4	0		Omicron (XBB.1-like)	0.93	0.01	Usher placements: FL.4(1/1)	4.3	v1.22
18495236: SARS-CoV-2/Taiyuan-2023	FL.4	0		Omicron (XBB.1-like)	0.93	0.01	Usher placements: FL.4(1/1)	4.3	v1.22
18495237: SARS-CoV-2/Taiyuan-2023	FY.3.1	0		Omicron (XBB.1-like)	0.92	0.01	Usher placements: FY.3.1(2/2)	4.3	v1.22
18495238: SARS-CoV-2/Taiyuan-2023	EG.5.1.1	0		Omicron (XBB.1-like)	0.93	0.01	Usher placements: EG.5.1.1(1/1)	4.3	v1.22
18495239: SARS-CoV-2/Taiyuan-2023	FL.4	0		Omicron (XBB.1-like)	0.93	0.01	Usher placements: FL.4(1/1)	4.3	v1.22
18495240: SARS-CoV-2/Taiyuan-2023	XBB.1.16	0		Omicron (XBB.1.16-like)	0.92	0.01	Usher placements: XBB.1.16(1/1)	4.3	v1.22
18495241: SARS-CoV-2/Taiyuan-2023	EG.5.1.1	0		Omicron (XBB.1-like)	0.93	0.01	Usher placements: EG.5.1.1(1/1)	4.3	v1.22
18495242: SARS-CoV-2/Taiyuan-2023	EG.5.1.1	0		Omicron (XBB.1-like)	0.93	0.01	Usher placements: EG.5.1.1(1/1)	4.3	v1.22
18495243: SARS-CoV-2/Taiyuan-2023	FL.2.4	0		Omicron (XBB.1-like)	0.93	0.01	Usher placements: FL.2.4(1/1)	4.3	v1.22
18495244: SARS-CoV-2/Taiyuan-2023	FL.2.3	0		Omicron (XBB.1-like)	0.93	0.01	Usher placements: FL.2.3(1/1)	4.3	v1.22
18495245: SARS-CoV-2/Taiyuan-2023	XBB.1.22.1	0		Omicron (XBB.1-like)	0.93	0.01	Usher placements: XBB.1.22.1(1/1)	4.3	v1.22
18495246: SARS-CoV-2/Taiyuan-2023	FL.2.4	0		Omicron (XBB.1-like)	0.93	0.01	Usher placements: FL.2.4(1/1)	4.3	v1.22
18495247: SARS-CoV-2/Taiyuan-2023	XBB.1.16	0		Omicron (XBB.1.16-like)	0.92	0.01	Usher placements: XBB.1.16(1/1)	4.3	v1.22
18495248: SARS-CoV-2/Taiyuan-2023	FU.1	0		Omicron (XBB.1.16-like)	0.92	0.01	Usher placements: FU.1(1/1)	4.3	v1.22
18495249: SARS-CoV-2/Taiyuan-2023	FY.3	0		Omicron (XBB.1-like)	0.93	0.01	Usher placements: FY.3(1/1)	4.3	v1.22
18495250: SARS-CoV-2/Taiyuan-2023	FU.1	0		Omicron (XBB.1.16-like)	0.92	0.01	Usher placements: FU.1(1/1)	4.3	v1.22
18495252: SARS-CoV-2/Taiyuan-2023	FY.3	0		Omicron (XBB.1-like)	0.93	0.01	Usher placements: FY.3(1/1)	4.3	v1.22
18495253: SARS-CoV-2/Taiyuan-2023	XBB.1.16.1	0		Omicron (XBB.1.16-like)	0.91	0.01	Usher placements: XBB.1.16.1(1/1)	4.3	v1.22
18495254: SARS-CoV-2/Taiyuan-2023	EG.5.1.1	0		Omicron (XBB.1-like)	0.93	0.01	Usher placements: EG.5.1.1(1/1)	4.3	v1.22
18495255: SARS-CoV-2/Taiyuan-2023	FL.2.3	0		Omicron (XBB.1-like)	0.93	0.01	Usher placements: FL.2.3(1/1)	4.3	v1.22
18495256: SARS-CoV-2/Taiyuan-2023	FY.3	0		Omicron (XBB.1-like)	0.92	0.01	Usher placements: FY.3(1/1)	4.3	v1.22
18495257: SARS-CoV-2/Taiyuan-2023	XBB.1.16	0		Omicron (XBB.1.16-like)	0.91	0.01	Usher placements: XBB.1.16(1/1)	4.3	v1.22
18495258: SARS-CoV-2/Taiyuan-2023	XBB.1.16	0		Omicron (XBB.1.16-like)	0.92	0.01	Usher placements: XBB.1.16(1/1)	4.3	v1.22
18495259: SARS-CoV-2/Taiyuan-2023	XBB.1.16	0		Omicron (XBB.1.16-like)	0.92	0.01	Usher placements: XBB.1.16(1/1)	4.3	v1.22
18495260: SARS-CoV-2/Taiyuan-2023	FR.1.3	0		Omicron (BA.2-like)	0.95	0.02	Usher placements: FR.1.3(1/1)	4.3	v1.22
18495261: SARS-CoV-2/Taiyuan-2023	FL.16	0		Omicron (XBB.1-like)	0.93	0.01	Usher placements: FL.16(1/1)	4.3	v1.22
18495262: SARS-CoV-2/Taiyuan-2023	XBB.1.42.2	0		Omicron (XBB.1-like)	0.93	0.01	Usher placements: XBB.1.42.2(1/1)	4.3	v1.22
18495263: SARS-CoV-2/Taiyuan-2023	EG.5.1.4	0		Omicron (XBB.1-like)	0.93	0.01	Usher placements: EG.5.1.4(1/1)	4.3	v1.22
18495264: SARS-CoV-2/Taiyuan-2023	EG.5.1.1	0		Omicron (XBB.1-like)	0.93	0.01	Usher placements: EG.5.1.1(1/1)	4.3	v1.22
18495265: SARS-CoV-2/Taiyuan-2023	EG.5.1.1	0		Omicron (XBB.1-like)	0.93	0.01	Usher placements: EG.5.1.1(1/1)	4.3	v1.22
18495266: SARS-CoV-2/Taiyuan-2023	GF.1	0		Omicron (XBB.1-like)	0.93	0.01	Usher placements: GF.1(1/1)	4.3	v1.22
18495267: SARS-CoV-2/Taiyuan-2023	XBB.1.42.2	0		Omicron (XBB.1-like)	0.93	0.01	Usher placements: XBB.1.42.2(1/1)	4.3	v1.22
18495268: SARS-CoV-2/Taiyuan-2023	XBB.1.42.2	0		Omicron (XBB.1-like)	0.93	0.01	Usher placements: XBB.1.42.2(1/1)	4.3	v1.22
18495269: SARS-CoV-2/Taiyuan-2023	FY.3	0		Omicron (XBB.1-like)	0.93	0.01	Usher placements: FY.3(1/1)	4.3	v1.22
18495270: SARS-CoV-2/Taiyuan-2023	FL.24	0		Omicron (XBB.1-like)	0.92	0.01	Usher placements: FL.24(1/1)	4.3	v1.22
18495271: SARS-CoV-2/Taiyuan-2023	EG.5.1.1	0		Omicron (XBB.1-like)	0.93	0.01	Usher placements: EG.5.1.1(2/2)	4.3	v1.22
18495272: SARS-CoV-2/Taiyuan-2023	EG.5.1.1	0		Omicron (XBB.1-like)	0.93	0.01	Usher placements: EG.5.1.1(1/1)	4.3	v1.22
18495273: SARS-CoV-2/Taiyuan-2023	EG.5.1.1	0		Omicron (XBB.1-like)	0.93	0.01	Usher placements: EG.5.1.1(1/1)	4.3	v1.22
18495274: SARS-CoV-2/Taiyuan-2023	XBB.1.16.1	0		Omicron (XBB.1.16-like)	0.92	0.01	Usher placements: XBB.1.16.1(1/1)	4.3	v1.22
18495275: SARS-CoV-2/Taiyuan-2023	EG.5.1.1	0		Omicron (XBB.1-like)	0.93	0.01	Usher placements: EG.5.1.1(1/1)	4.3	v1.22
18495276: SARS-CoV-2/Taiyuan-2023	BF.7.14	0		Omicron (BA.5-like)	0.95	0.02	Usher placements: BF.7.14(1/1)	4.3	v1.22
18495277: SARS-CoV-2/Taiyuan-2023	FY.3	0		Omicron (XBB.1-like)	0.93	0.01	Usher placements: FY.3(1/1)	4.3	v1.22
18495278: SARS-CoV-2/Taiyuan-2023	EG.5.1.1	0		Omicron (XBB.1-like)	0.93	0.01	Usher placements: EG.5.1.1(1/1)	4.3	v1.22
18495279: SARS-CoV-2/Taiyuan-2023	FY.3	0		Omicron (XBB.1-like)	0.93	0.01	Usher placements: FY.3(1/1)	4.3	v1.22
18495280: SARS-CoV-2/Taiyuan-2023	DY.2	0		Omicron (BA.5-like)	0.97	0.02	Usher placements: DY.2(1/1)	4.3	v1.22
18495281: SARS-CoV-2/Taiyuan-2023	XBB.1.9.2	0.5		Omicron (XBB.1-like)	0.93	0.01	Usher placements: XBB.1.9.1(1/2) XBB.1.9.2(1/2)	4.3	v1.22
18495282: SARS-CoV-2/Taiyuan-2023	GF.1	0		Omicron (XBB.1-like)	0.93	0.01	Usher placements: GF.1(1/1)	4.3	v1.22
18495283: SARS-CoV-2/Taiyuan-2023	FY.3	0		Omicron (XBB.1-like)	0.93	0.01	Usher placements: FY.3(1/1)	4.3	v1.22
18495284: SARS-CoV-2/Taiyuan-2023	XBB.1.16.1	0		Omicron (XBB.1.16-like)	0.92	0.01	Usher placements: XBB.1.16.1(1/1)	4.3	v1.22
18495285: SARS-CoV-2/Taiyuan-2023	FL.4	0		Omicron (XBB.1-like)	0.92	0.01	Usher placements: FL.4(1/1)	4.3	v1.22
18495286: SARS-CoV-2/Taiyuan-2023	EG.5.1.1	0		Omicron (XBB.1-like)	0.93	0.01	Usher placements: EG.5.1.1(1/1)	4.3	v1.22
18495287: SARS-CoV-2/Taiyuan-2023	FY.3.1	0		Omicron (XBB.1-like)	0.92	0.01	Usher placements: FY.3.1(1/1)	4.3	v1.22
18495288: SARS-CoV-2/Taiyuan-2023	FY.3	0		Omicron (XBB.1-like)	0.93	0.01	Usher placements: FY.3(1/1)	4.3	v1.22
18495289: SARS-CoV-2/Taiyuan-2023	FY.3.1	0		Omicron (XBB.1-like)	0.92	0.01	Usher placements: FY.3.1(1/1)	4.3	v1.22
18495290: SARS-CoV-2/Taiyuan-2023	EG.5.1.1	0		Omicron (XBB.1-like)	0.93	0.01	Usher placements: EG.5.1.1(1/1)	4.3	v1.22
18495291: SARS-CoV-2/Taiyuan-2023	EG.5.1.1	0		Omicron (XBB.1-like)	0.93	0.01	Usher placements: EG.5.1.1(1/1)	4.3	v1.22
18495292: SARS-CoV-2/Taiyuan-2023	EG.5.1.1	0		Omicron (XBB.1-like)	0.93	0.01	Usher placements: EG.5.1.1(1/1)	4.3	v1.22
18495293: SARS-CoV-2/Taiyuan-2023	EG.5.1.1	0		Omicron (XBB.1-like)	0.93	0.01	Usher placements: EG.5.1.1(1/1)	4.3	v1.22
18495294: SARS-CoV-2/Taiyuan-2023	FE.1.1.3	0		Omicron (XBB.1-like)	0.93	0.01	Usher placements: FE.1.1.3(1/1)	4.3	v1.22
18495295: SARS-CoV-2/Taiyuan-2023	EG.5.1.1	0		Omicron (XBB.1-like)	0.93	0.01	Usher placements: EG.5.1.1(1/1)	4.3	v1.22
18495296: SARS-CoV-2/Taiyuan-2023	EG.5.1.1	0		Omicron (XBB.1-like)	0.93	0.01	Usher placements: EG.5.1.1(1/1)	4.3	v1.22
18495297: SARS-CoV-2/Taiyuan-2023	FE.1.1	0		Omicron (XBB.1-like)	0.93	0.01	Usher placements: FE.1.1(1/1)	4.3	v1.22
18495298: SARS-CoV-2/Taiyuan-2023	FL.4	0		Omicron (XBB.1-like)	0.93	0.01	Usher placements: FL.4(1/1)	4.3	v1.22
18495299: SARS-CoV-2/Taiyuan-2023	GY.1	0		Omicron (XBB.1.16-like)	0.92	0.01	Usher placements: GY.1(1/1)	4.3	v1.22
18495300: SARS-CoV-2/Taiyuan-2023	HK.3	0		Omicron (XBB.1-like)	0.93	0.01	Usher placements: HK.3(1/1)	4.3	v1.22
18495301: SARS-CoV-2/Taiyuan-2023	FL.2	0		Omicron (XBB.1-like)	0.92	0.01	Usher placements: FL.2(1/1)	4.3	v1.22
18495302: SARS-CoV-2/Taiyuan-2023	FU.2.1	0		Omicron (XBB.1.16-like)	0.92	0.01	Usher placements: FU.2.1(1/1)	4.3	v1.22
18495303: SARS-CoV-2/Taiyuan-2023	DY.2	0		Omicron (BA.5-like)	0.95	0.03	Usher placements: DY.2(2/2)	4.3	v1.22
18495304: SARS-CoV-2/Taiyuan-2023	DY.2	0		Omicron (BA.5-like)	0.92	0.03	Usher placements: DY.2(1/1)	4.3	v1.22
18495305: SARS-CoV-2/Taiyuan-2023	EG.5.1.1	0		Omicron (XBB.1-like)	0.93	0.01	Usher placements: EG.5.1.1(1/1)	4.3	v1.22
18495306: SARS-CoV-2/Taiyuan-2023	XBB.1.9.1	0		Omicron (XBB.1-like)	0.93	0.01	Usher placements: XBB.1.9.1(1/1)	4.3	v1.22
18495307: SARS-CoV-2/Taiyuan-2023	EG.5.1.1	0		Omicron (XBB.1-like)	0.93	0.01	Usher placements: EG.5.1.1(1/1)	4.3	v1.22
18495308: SARS-CoV-2/Taiyuan-2023	FY.3.1	0		Omicron (XBB.1-like)	0.93	0.01	Usher placements: FY.3.1(1/1)	4.3	v1.22
18495309: SARS-CoV-2/Taiyuan-2023	FY.3	0		Omicron (XBB.1-like)	0.93	0.01	Usher placements: FY.3(1/1)	4.3	v1.22
18495310: SARS-CoV-2/Taiyuan-2023	EG.5.1.1	0		Omicron (XBB.1-like)	0.93	0.01	Usher placements: EG.5.1.1(2/2)	4.3	v1.22
18495311: SARS-CoV-2/Taiyuan-2023	XBB.1.16.1	0		Omicron (XBB.1.16-like)	0.91	0.01	Usher placements: XBB.1.16.1(1/1)	4.3	v1.22
18495312: SARS-CoV-2/Taiyuan-2023	EG.5.1.1	0.5		Omicron (XBB.1-like)	0.93	0.01	Usher placements: EG.5.1.1(1/2) HK.3(1/2)	4.3	v1.22
18495314: SARS-CoV-2/Taiyuan-2023	FY.3.1	0		Omicron (XBB.1-like)	0.92	0.01	Usher placements: FY.3.1(1/1)	4.3	v1.22
18495315: SARS-CoV-2/Taiyuan-2023	FU.1	0		Omicron (XBB.1.16-like)	0.92	0.01	Usher placements: FU.1(1/1)	4.3	v1.22
18495316: SARS-CoV-2/Taiyuan-2023	FL.4	0		Omicron (XBB.1-like)	0.92	0.01	Usher placements: FL.4(1/1)	4.3	v1.22
18495317: SARS-CoV-2/Taiyuan-2023	EG.5.1.1	0		Omicron (XBB.1-like)	0.92	0.01	Usher placements: EG.5.1.1(1/1)	4.3	v1.22
18495318: SARS-CoV-2/Taiyuan-2023	EG.5.1.1	0		Omicron (XBB.1-like)	0.93	0.01	Usher placements: EG.5.1.1(1/1)	4.3	v1.22
18495319: SARS-CoV-2/Taiyuan-2023	EG.5.1.1	0		Omicron (XBB.1-like)	0.93	0.01	Usher placements: EG.5.1.1(1/1)	4.3	v1.22
18495320: SARS-CoV-2/Taiyuan-2023	FY.3.1	0		Omicron (XBB.1-like)	0.92	0.01	Usher placements: FY.3.1(1/1)	4.3	v1.22
18495321: SARS-CoV-2/Taiyuan-2023	EG.5.1.1	0		Omicron (XBB.1-like)	0.93	0.01	Usher placements: EG.5.1.1(1/1)	4.3	v1.22
18495322: SARS-CoV-2/Taiyuan-2023	EG.5.1.1	0		Omicron (XBB.1-like)	0.93	0.01	Usher placements: EG.5.1.1(1/1)	4.3	v1.22
18495323: SARS-CoV-2/Taiyuan-2023	FY.3	0		Omicron (XBB.1-like)	0.93	0.01	Usher placements: FY.3(1/1)	4.3	v1.22
18495324: SARS-CoV-2/Taiyuan-2023	XBB.1.42.2	0		Omicron (XBB.1-like)	0.93	0.01	Usher placements: XBB.1.42.2(1/1)	4.3	v1.22
18495325: SARS-CoV-2/Taiyuan-2023	EG.5.1.1	0		Omicron (XBB.1-like)	0.93	0.01	Usher placements: EG.5.1.1(1/1)	4.3	v1.22
18495326: SARS-CoV-2/Taiyuan-2023	EG.5.1.1	0		Omicron (XBB.1-like)	0.93	0.01	Usher placements: EG.5.1.1(1/1)	4.3	v1.22
18495327: SARS-CoV-2/Taiyuan-2023	FY.3	0		Omicron (XBB.1-like)	0.93	0.01	Usher placements: FY.3(1/1)	4.3	v1.22
18495328: SARS-CoV-2/Taiyuan-2023	EG.5.1.1	0		Omicron (XBB.1-like)	0.93	0.01	Usher placements: EG.5.1.1(1/1)	4.3	v1.22
18495329: SARS-CoV-2/Taiyuan-2023	EG.5.1.1	0		Omicron (XBB.1-like)	0.93	0.01	Usher placements: EG.5.1.1(1/1)	4.3	v1.22
18495330: SARS-CoV-2/Taiyuan-2023	EG.5.1.1	0		Omicron (XBB.1-like)	0.93	0.01	Usher placements: EG.5.1.1(1/1)	4.3	v1.22
18495331: SARS-CoV-2/Taiyuan-2023	XBB.1.16	0		Omicron (XBB.1.16-like)	0.92	0.01	Usher placements: XBB.1.16(1/1)	4.3	v1.22
18495332: SARS-CoV-2/Taiyuan-2023	EG.5.1.1	0		Omicron (XBB.1-like)	0.93	0.01	Usher placements: EG.5.1.1(1/1)	4.3	v1.22
18495333: SARS-CoV-2/Taiyuan-2023	EG.5.1.1	0		Omicron (XBB.1-like)	0.93	0.01	Usher placements: EG.5.1.1(1/1)	4.3	v1.22
18495334: SARS-CoV-2/Taiyuan-2023	EG.5.1.1	0		Omicron (XBB.1-like)	0.93	0.01	Usher placements: EG.5.1.1(1/1)	4.3	v1.22
18495335: SARS-CoV-2/Taiyuan-2023	EG.5.1.1	0		Omicron (XBB.1-like)	0.93	0.01	Usher placements: EG.5.1.1(2/2)	4.3	v1.22
18495336: SARS-CoV-2/Taiyuan-2023	EG.5.1.1	0		Omicron (XBB.1-like)	0.93	0.01	Usher placements: EG.5.1.1(1/1)	4.3	v1.22
18495337: SARS-CoV-2/Taiyuan-2023	FY.3	0.5		Omicron (XBB.1-like)	0.92	0.01	Usher placements: FY.3(1/2) FY.5(1/2)	4.3	v1.22
18495338: SARS-CoV-2/Taiyuan-2023	EG.5.1.1	0		Omicron (XBB.1-like)	0.93	0.01	Usher placements: EG.5.1.1(1/1)	4.3	v1.22
18495339: SARS-CoV-2/Taiyuan-2023	XBB.1.16.1	0		Omicron (XBB.1.16-like)	0.92	0.01	Usher placements: XBB.1.16.1(1/1)	4.3	v1.22
18495340: SARS-CoV-2/Taiyuan-2023	EG.5.1.1	0		Omicron (XBB.1-like)	0.93	0.01	Usher placements: EG.5.1.1(1/1)	4.3	v1.22
18495341: SARS-CoV-2/Taiyuan-2023	EG.5.1.1	0		Omicron (XBB.1-like)	0.93	0.01	Usher placements: EG.5.1.1(1/1)	4.3	v1.22
18495342: SARS-CoV-2/Taiyuan-2023	FY.3	0		Omicron (XBB.1-like)	0.93	0.01	Usher placements: FY.3(1/1)	4.3	v1.22
18495344: SARS-CoV-2/Taiyuan-2023	EG.5.1.1	0		Omicron (XBB.1-like)	0.93	0.01	Usher placements: EG.5.1.1(1/1)	4.3	v1.22
18495345: SARS-CoV-2/Taiyuan-2023	HK.3	0		Omicron (XBB.1-like)	0.93	0.01	Usher placements: HK.3(1/1)	4.3	v1.22
18495346: SARS-CoV-2/Taiyuan-2023	EG.5.1.1	0		Omicron (XBB.1-like)	0.93	0.01	Assigned from designation hash.	4.3	v1.22
18495347: SARS-CoV-2/Taiyuan-2023	EG.5.1.1	0		Omicron (XBB.1-like)	0.93	0.01	Usher placements: EG.5.1.1(1/1)	4.3	v1.22
18495348: SARS-CoV-2/Taiyuan-2023	FE.1.1	0		Omicron (XBB.1-like)	0.93	0.01	Usher placements: FE.1.1(1/1)	4.3	v1.22
18495349: SARS-CoV-2/Taiyuan-2023	FE.1.1	0		Omicron (XBB.1-like)	0.93	0.01	Usher placements: FE.1.1(1/1)	4.3	v1.22
18495351: SARS-CoV-2/Taiyuan-2023	EG.5.1.1	0.5		Omicron (XBB.1-like)	0.93	0.01	Usher placements: EG.5.1.1(1/2) HK.3(1/2)	4.3	v1.22
18495352: SARS-CoV-2/Taiyuan-2023	EG.5.1.1	0		Omicron (XBB.1-like)	0.92	0.01	Usher placements: EG.5.1.1(1/1)	4.3	v1.22
18495353: SARS-CoV-2/Taiyuan-2023	EG.5.1.1	0		Omicron (XBB.1-like)	0.92	0.02	Usher placements: EG.5.1.1(1/1)	4.3	v1.22
18495354: SARS-CoV-2/Taiyuan-2023	XBB.1.16	0.75		Omicron (XBB.1-like)	0.92	0.01	Usher placements: FU.1(1/4) XBB.1(2/4) XBB.1.16(1/4)	4.3	v1.22
18495355: SARS-CoV-2/Taiyuan-2023	EG.5.1.1	0		Omicron (XBB.1-like)	0.92	0.01	Usher placements: EG.5.1.1(1/1)	4.3	v1.22
18495356: SARS-CoV-2/Taiyuan-2023	EG.5.1.1	0		Omicron (XBB.1-like)	0.93	0.01	Usher placements: EG.5.1.1(1/1)	4.3	v1.22
18495357: SARS-CoV-2/Taiyuan-2023	BA.5.2.48	0		Omicron (BA.5-like)	0.92	0.02	Usher placements: BA.5.2.48(1/1)	4.3	v1.22
18495358: SARS-CoV-2/Taiyuan-2023	EG.5.1.1	0		Omicron (XBB.1-like)	0.93	0.01	Usher placements: EG.5.1.1(1/1)	4.3	v1.22
18495359: SARS-CoV-2/Taiyuan-2023	EG.5.1.1	0		Omicron (XBB.1-like)	0.93	0.01	Usher placements: EG.5.1.1(1/1)	4.3	v1.22
18495360: SARS-CoV-2/Taiyuan-2023	EG.5.1.1	0		Omicron (XBB.1-like)	0.93	0.01	Usher placements: EG.5.1.1(1/1)	4.3	v1.22
18495361: SARS-CoV-2/Taiyuan-2023	FL.2.3	0		Omicron (XBB.1-like)	0.93	0.01	Usher placements: FL.2.3(1/1)	4.3	v1.22
18495362: SARS-CoV-2/Taiyuan-2023	FL.24	0		Omicron (XBB.1-like)	0.93	0.01	Usher placements: FL.24(1/1)	4.3	v1.22
18495363: SARS-CoV-2/Taiyuan-2023	FL.24	0		Omicron (XBB.1-like)	0.93	0.01	Usher placements: FL.24(1/1)	4.3	v1.22
18495364: SARS-CoV-2/Taiyuan-2023	EG.5.1.1	0		Omicron (XBB.1-like)	0.93	0.01	Assigned from designation hash.	4.3	v1.22
18495365: SARS-CoV-2/Taiyuan-2023	EG.5.1.1	0		Omicron (XBB.1-like)	0.93	0.01	Usher placements: EG.5.1.1(1/1)	4.3	v1.22
18495366: SARS-CoV-2/Taiyuan-2023	EG.5.1.1	0		Omicron (XBB.1-like)	0.93	0.01	Usher placements: EG.5.1.1(1/1)	4.3	v1.22
18495367: SARS-CoV-2/Taiyuan-2023	HK.3	0		Omicron (XBB.1-like)	0.93	0.01	Usher placements: HK.3(1/1)	4.3	v1.22
18495368: SARS-CoV-2/Taiyuan-2023	EG.5.1.1	0		Omicron (XBB.1-like)	0.93	0.01	Usher placements: EG.5.1.1(1/1)	4.3	v1.22
18495369: SARS-CoV-2/Taiyuan-2023	EG.5.1.1	0		Omicron (XBB.1-like)	0.93	0.01	Usher placements: EG.5.1.1(1/1)	4.3	v1.22
18495370: SARS-CoV-2/Taiyuan-2023	FY.3	0		Omicron (XBB.1-like)	0.93	0.01	Usher placements: FY.3(1/1)	4.3	v1.22
18495371: SARS-CoV-2/Taiyuan-2023	FY.3.1	0		Omicron (XBB.1-like)	0.92	0.01	Usher placements: FY.3.1(1/1)	4.3	v1.22
18495372: SARS-CoV-2/Taiyuan-2023	FY.3	0		Omicron (XBB.1-like)	0.93	0.01	Usher placements: FY.3(1/1)	4.3	v1.22
18495374: SARS-CoV-2/Taiyuan-2023	FY.3	0		Omicron (XBB.1-like)	0.93	0.01	Usher placements: FY.3(1/1)	4.3	v1.22
18495375: SARS-CoV-2/Taiyuan-2023	EG.5.1.1	0		Omicron (XBB.1-like)	0.93	0.01	Usher placements: EG.5.1.1(1/1)	4.3	v1.22
18495376: SARS-CoV-2/Taiyuan-2023	BF.7.14.4	0		Omicron (BA.5-like)	0.97	0.02	Usher placements: BF.7.14.4(1/1)	4.3	v1.22
18495377: SARS-CoV-2/Taiyuan-2023	EG.5.1.1	0		Omicron (XBB.1-like)	0.93	0.01	Usher placements: EG.5.1.1(1/1)	4.3	v1.22
18495378: SARS-CoV-2/Taiyuan-2023	FY.3	0		Omicron (XBB.1-like)	0.93	0.01	Usher placements: FY.3(1/1)	4.3	v1.22
18495379: SARS-CoV-2/Taiyuan-2023	FY.3	0		Omicron (XBB.1-like)	0.93	0.01	Usher placements: FY.3(1/1)	4.3	v1.22
18495380: SARS-CoV-2/Taiyuan-2023	EG.5.1.1	0		Omicron (XBB.1-like)	0.93	0.01	Usher placements: EG.5.1.1(1/1)	4.3	v1.22
18495381: SARS-CoV-2/Taiyuan-2023	FY.3.1	0		Omicron (XBB.1-like)	0.92	0.01	Usher placements: FY.3.1(1/1)	4.3	v1.22
18495382: SARS-CoV-2/Taiyuan-2023	EG.5.1.1	0		Omicron (XBB.1-like)	0.93	0.01	Usher placements: EG.5.1.1(1/1)	4.3	v1.22
18495383: SARS-CoV-2/Taiyuan-2023	EG.5.1.1	0		Omicron (XBB.1-like)	0.93	0.01	Usher placements: EG.5.1.1(1/1)	4.3	v1.22
18495384: SARS-CoV-2/Taiyuan-2023	EG.5.1.1	0		Omicron (XBB.1-like)	0.93	0.01	Usher placements: EG.5.1.1(1/1)	4.3	v1.22
18495385: SARS-CoV-2/Taiyuan-2023	EG.5.1.1	0.5		Omicron (XBB.1-like)	0.93	0.01	Usher placements: EG.5.1.1(1/2) HK.3(1/2)	4.3	v1.22
18495386: SARS-CoV-2/Taiyuan-2023	EG.5.1.1	0		Omicron (XBB.1-like)	0.93	0.01	Usher placements: EG.5.1.1(1/1)	4.3	v1.22
18495387: SARS-CoV-2/Taiyuan-2023	EG.5.1	0		Omicron (XBB.1-like)	0.93	0.01	Usher placements: EG.5.1(1/1)	4.3	v1.22
18495388: SARS-CoV-2/Taiyuan-2023	FY.3	0		Omicron (XBB.1-like)	0.93	0.01	Usher placements: FY.3(1/1)	4.3	v1.22
18495389: SARS-CoV-2/Taiyuan-2023	EG.5.1.1	0		Omicron (XBB.1-like)	0.93	0.01	Usher placements: EG.5.1.1(1/1)	4.3	v1.22
18495390: SARS-CoV-2/Taiyuan-2023	XBB.1.16	0		Omicron (XBB.1.16-like)	0.91	0.01	Usher placements: XBB.1.16(1/1)	4.3	v1.22
18495391: SARS-CoV-2/Taiyuan-2023	FY.3.1	0		Omicron (XBB.1-like)	0.92	0.01	Usher placements: FY.3.1(1/1)	4.3	v1.22
18495392: SARS-CoV-2/Taiyuan-2023	EG.5.1.1	0.5		Omicron (XBB.1-like)	0.93	0.01	Usher placements: EG.5.1.1(1/2) HK.3(1/2)	4.3	v1.22
18495393: SARS-CoV-2/Taiyuan-2023	EG.5.1.1	0.5		Omicron (XBB.1-like)	0.92	0.02	Usher placements: EG.5.1.1(1/2) HK.3(1/2)	4.3	v1.22
18495394: SARS-CoV-2/Taiyuan-2023	HK.3	0		Omicron (XBB.1-like)	0.93	0.01	Usher placements: HK.3(1/1)	4.3	v1.22
18495395: SARS-CoV-2/Taiyuan-2023	EG.5.1.1	0.5		Omicron (XBB.1-like)	0.93	0.01	Usher placements: EG.5.1.1(1/2) HK.3(1/2)	4.3	v1.22
18495397: SARS-CoV-2/Taiyuan-2023	EG.5.1.1	0		Omicron (XBB.1-like)	0.93	0.01	Usher placements: EG.5.1.1(1/1)	4.3	v1.22
18495398: SARS-CoV-2/Taiyuan-2023	HK.1	0		Omicron (XBB.1-like)	0.93	0.01	Usher placements: HK.1(1/1)	4.3	v1.22
18495399: SARS-CoV-2/Taiyuan-2023	EG.5.1.1	0		Omicron (XBB.1-like)	0.9	0.02	Usher placements: EG.5.1.1(1/1)	4.3	v1.22
18495400: SARS-CoV-2/Taiyuan-2023	EG.5.1.1	0		Omicron (XBB.1-like)	0.93	0.01	Usher placements: EG.5.1.1(1/1)	4.3	v1.22
18495401: SARS-CoV-2/Taiyuan-2023	HK.2	0.5		Omicron (XBB.1-like)	0.93	0.01	Usher placements: EG.5.1.1(1/2) HK.2(1/2)	4.3	v1.22
18495402: SARS-CoV-2/Taiyuan-2023	EG.5.1.1	0		Omicron (XBB.1-like)	0.9	0.02	Usher placements: EG.5.1.1(1/1)	4.3	v1.22
18495403: SARS-CoV-2/Taiyuan-2023	HK.3	0		Omicron (XBB.1-like)	0.93	0.01	Usher placements: HK.3(1/1)	4.3	v1.22
18495404: SARS-CoV-2/Taiyuan-2023	EG.5.1.1	0.5		Omicron (XBB.1-like)	0.93	0.01	Usher placements: EG.5.1.1(1/2) HK.3(1/2)	4.3	v1.22
18495405: SARS-CoV-2/Taiyuan-2023	EG.5.1.1	0.5		Omicron (XBB.1-like)	0.93	0.01	Usher placements: EG.5.1.1(1/2) HK.3(1/2)	4.3	v1.22
18495406: SARS-CoV-2/Taiyuan-2023	EG.5.1.1	0		Omicron (XBB.1-like)	0.93	0.01	Usher placements: EG.5.1.1(1/1)	4.3	v1.22
18495407: SARS-CoV-2/Taiyuan-2023	EG.5.1.1	0		Omicron (XBB.1-like)	0.93	0.01	Usher placements: EG.5.1.1(1/1)	4.3	v1.22
18495408: SARS-CoV-2/Taiyuan-2023	FY.3.1	0		Omicron (XBB.1-like)	0.92	0.01	Usher placements: FY.3.1(1/1)	4.3	v1.22
18495409: SARS-CoV-2/Taiyuan-2023	HK.3	0		Omicron (XBB.1-like)	0.93	0.01	Usher placements: HK.3(1/1)	4.3	v1.22
18495410: SARS-CoV-2/Taiyuan-2023	EG.5.1.1	0		Omicron (XBB.1-like)	0.93	0.01	Usher placements: EG.5.1.1(1/1)	4.3	v1.22
18495411: SARS-CoV-2/Taiyuan-2023	HK.3	0		Omicron (XBB.1-like)	0.93	0.01	Usher placements: HK.3(1/1)	4.3	v1.22
18495412: SARS-CoV-2/Taiyuan-2023	HK.3	0		Omicron (XBB.1-like)	0.93	0.01	Usher placements: HK.3(1/1)	4.3	v1.22
18495413: SARS-CoV-2/Taiyuan-2023	EG.5.1.1	0		Omicron (XBB.1-like)	0.93	0.01	Usher placements: EG.5.1.1(1/1)	4.3	v1.22
18495414: SARS-CoV-2/Taiyuan-2023	EG.5.1.1	0		Omicron (XBB.1-like)	0.93	0.01	Usher placements: EG.5.1.1(1/1)	4.3	v1.22
18495415: SARS-CoV-2/Taiyuan-2023	FL.15	0		Omicron (XBB.1-like)	0.93	0.01	Usher placements: FL.15(1/1)	4.3	v1.22
18495416: SARS-CoV-2/Taiyuan-2023	BF.7.14	0		Omicron (BA.5-like)	0.93	0.03	Usher placements: BF.7.14(1/1)	4.3	v1.22
18495417: SARS-CoV-2/Taiyuan-2023	EG.5.1	0		Omicron (XBB.1-like)	0.93	0.01	Usher placements: EG.5.1(1/1)	4.3	v1.22
18495418: SARS-CoV-2/Taiyuan-2023	EG.5.1.1	0.5		Omicron (XBB.1-like)	0.93	0.01	Usher placements: EG.5.1.1(1/2) HK.3(1/2)	4.3	v1.22
18495419: SARS-CoV-2/Taiyuan-2023	HK.3	0		Omicron (XBB.1-like)	0.93	0.01	Usher placements: HK.3(1/1)	4.3	v1.22
18495420: SARS-CoV-2/Taiyuan-2023	EG.5.1.1	0		Omicron (XBB.1-like)	0.93	0.01	Usher placements: EG.5.1.1(1/1)	4.3	v1.22
18495421: SARS-CoV-2/Taiyuan-2023	HK.3	0		Omicron (XBB.1-like)	0.93	0.01	Usher placements: HK.3(1/1)	4.3	v1.22
18495422: SARS-CoV-2/Taiyuan-2023	EG.5.1.1	0		Omicron (XBB.1-like)	0.93	0.01	Usher placements: EG.5.1.1(1/1)	4.3	v1.22
18495423: SARS-CoV-2/Taiyuan-2023	EG.5.1.1	0		Omicron (XBB.1-like)	0.93	0.01	Usher placements: EG.5.1.1(1/1)	4.3	v1.22
18495425: SARS-CoV-2/Taiyuan-2023	HK.3	0		Omicron (XBB.1-like)	0.93	0.01	Usher placements: HK.3(1/1)	4.3	v1.22
18495427: SARS-CoV-2/Taiyuan-2023	HK.3	0		Omicron (XBB.1-like)	0.93	0.01	Usher placements: HK.3(1/1)	4.3	v1.22
18495428: SARS-CoV-2/Taiyuan-2023	EG.5.1.1	0		Omicron (XBB.1-like)	0.93	0.01	Usher placements: EG.5.1.1(1/1)	4.3	v1.22
18495429: SARS-CoV-2/Taiyuan-2023	EG.5.1.1	0		Omicron (XBB.1-like)	0.93	0.01	Usher placements: EG.5.1.1(1/1)	4.3	v1.22
18495431: SARS-CoV-2/Taiyuan-2023	HK.3	0		Omicron (XBB.1-like)	0.93	0.01	Usher placements: HK.3(1/1)	4.3	v1.22
18495432: SARS-CoV-2/Taiyuan-2023	EG.5.1.1	0.5		Omicron (XBB.1-like)	0.93	0.01	Usher placements: EG.5.1.1(1/2) HK.3(1/2)	4.3	v1.22
18495433: SARS-CoV-2/Taiyuan-2023	EG.5.1.1	0		Omicron (XBB.1-like)	0.93	0.01	Usher placements: EG.5.1.1(1/1)	4.3	v1.22
18495434: SARS-CoV-2/Taiyuan-2023	HK.2	0		Omicron (XBB.1-like)	0.93	0.01	Usher placements: HK.2(1/1)	4.3	v1.22
18495435: SARS-CoV-2/Taiyuan-2023	HK.3	0		Omicron (XBB.1-like)	0.92	0.01	Usher placements: HK.3(1/1)	4.3	v1.22
18495436: SARS-CoV-2/Taiyuan-2023	HK.3	0		Omicron (XBB.1-like)	0.93	0.01	Usher placements: HK.3(1/1)	4.3	v1.22
18495437: SARS-CoV-2/Taiyuan-2023	HK.3	0		Omicron (XBB.1-like)	0.93	0.01	Usher placements: HK.3(1/1)	4.3	v1.22
18495438: SARS-CoV-2/Taiyuan-2023	EG.5.1.1	0		Omicron (XBB.1-like)	0.93	0.01	Usher placements: EG.5.1.1(1/1)	4.3	v1.22
18495439: SARS-CoV-2/Taiyuan-2023	EG.5.1.1	0.5		Omicron (XBB.1-like)	0.92	0.01	Usher placements: EG.5.1.1(1/2) HK.3(1/2)	4.3	v1.22
18495440: SARS-CoV-2/Taiyuan-2023	EG.5.1	0		Omicron (XBB.1-like)	0.93	0.01	Usher placements: EG.5.1(1/1)	4.3	v1.22
18495441: SARS-CoV-2/Taiyuan-2023	EG.5.1.1	0		Omicron (XBB.1-like)	0.93	0.01	Usher placements: EG.5.1.1(1/1)	4.3	v1.22
18495442: SARS-CoV-2/Taiyuan-2023	FL.15	0		Omicron (XBB.1-like)	0.93	0.01	Usher placements: FL.15(1/1)	4.3	v1.22
18495444: SARS-CoV-2/Taiyuan-2023	EG.5.1.1	0		Omicron (XBB.1-like)	0.93	0.01	Usher placements: EG.5.1.1(1/1)	4.3	v1.22
18495445: SARS-CoV-2/Taiyuan-2023	EG.5.1.1	0.5		Omicron (XBB.1-like)	0.93	0.01	Usher placements: EG.5.1.1(1/2) HK.1(1/2)	4.3	v1.22
18495446: SARS-CoV-2/Taiyuan-2023	EG.5.1.1	0		Omicron (XBB.1-like)	0.93	0.01	Usher placements: EG.5.1.1(1/1)	4.3	v1.22
18495447: SARS-CoV-2/Taiyuan-2023	HK.3	0		Omicron (XBB.1-like)	0.93	0.01	Usher placements: HK.3(1/1)	4.3	v1.22
18495450: SARS-CoV-2/Taiyuan-2023	HK.3	0		Omicron (XBB.1-like)	0.93	0.01	Usher placements: HK.3(1/1)	4.3	v1.22
18495451: SARS-CoV-2/Taiyuan-2023	EG.5.1.1	0		Omicron (XBB.1-like)	0.93	0.01	Usher placements: EG.5.1.1(1/1)	4.3	v1.22
18495452: SARS-CoV-2/Taiyuan-2023	HK.3	0		Omicron (XBB.1-like)	0.93	0.01	Usher placements: HK.3(1/1)	4.3	v1.22
18495453: SARS-CoV-2/Taiyuan-2023	EG.5.1.1	0.5		Omicron (XBB.1-like)	0.93	0.01	Usher placements: EG.5.1.1(1/2) HK.3(1/2)	4.3	v1.22
18495454: SARS-CoV-2/Taiyuan-2023	EG.5.1.1	0		Omicron (XBB.1-like)	0.93	0.01	Usher placements: EG.5.1.1(1/1)	4.3	v1.22
18495455: SARS-CoV-2/Taiyuan-2023	EG.5.1.1	0		Omicron (XBB.1-like)	0.92	0.02	Usher placements: EG.5.1.1(1/1)	4.3	v1.22
18495456: SARS-CoV-2/Taiyuan-2023	EG.5.1.1	0.5		Omicron (XBB.1-like)	0.93	0.01	Usher placements: EG.5.1.1(1/2) HK.3(1/2)	4.3	v1.22
18495457: SARS-CoV-2/Taiyuan-2023	EG.5.1.1	0		Omicron (XBB.1-like)	0.93	0.01	Usher placements: EG.5.1.1(1/1)	4.3	v1.22
18495458: SARS-CoV-2/Taiyuan-2023	HK.3	0.5		Omicron (XBB.1-like)	0.93	0.01	Usher placements: EG.5.1.1(1/2) HK.3(1/2)	4.3	v1.22
18495459: SARS-CoV-2/Taiyuan-2023	HK.3	0		Omicron (XBB.1-like)	0.93	0.01	Usher placements: HK.3(1/1)	4.3	v1.22
18495461: SARS-CoV-2/Taiyuan-2023	HK.3	0		Omicron (XBB.1-like)	0.93	0.01	Usher placements: HK.3(1/1)	4.3	v1.22
18495462: SARS-CoV-2/Taiyuan-2023	HK.3	0		Omicron (XBB.1-like)	0.93	0.01	Usher placements: HK.3(1/1)	4.3	v1.22
18495464: SARS-CoV-2/Taiyuan-2023	HK.2	0		Omicron (XBB.1-like)	0.93	0.01	Usher placements: HK.2(1/1)	4.3	v1.22
18495465: SARS-CoV-2/Taiyuan-2023	HK.3	0		Omicron (XBB.1-like)	0.93	0.01	Usher placements: HK.3(1/1)	4.3	v1.22
18495467: SARS-CoV-2/Taiyuan-2023	HK.3	0		Omicron (XBB.1-like)	0.93	0.01	Usher placements: HK.3(1/1)	4.3	v1.22
18495468: SARS-CoV-2/Taiyuan-2023	EG.5.1.1	0		Omicron (XBB.1-like)	0.93	0.01	Usher placements: EG.5.1.1(1/1)	4.3	v1.22
18495470: SARS-CoV-2/Taiyuan-2023	HK.3	0		Omicron (XBB.1-like)	0.93	0.01	Usher placements: HK.3(1/1)	4.3	v1.22
18495471: SARS-CoV-2/Taiyuan-2023	HK.3	0.5		Omicron (XBB.1-like)	0.93	0.01	Usher placements: EG.5.1.1(1/2) HK.3(1/2)	4.3	v1.22
18495472: SARS-CoV-2/Taiyuan-2023	HK.3	0		Omicron (XBB.1-like)	0.93	0.01	Usher placements: HK.3(1/1)	4.3	v1.22
18495473: SARS-CoV-2/Taiyuan-2023	HK.3	0.5		Omicron (XBB.1-like)	0.93	0.01	Usher placements: EG.5.1.1(1/2) HK.3(1/2)	4.3	v1.22
18495474: SARS-CoV-2/Taiyuan-2023	HK.3	0		Omicron (XBB.1-like)	0.93	0.01	Usher placements: HK.3(1/1)	4.3	v1.22
18495475: SARS-CoV-2/Taiyuan-2023	HK.3	0		Omicron (XBB.1-like)	0.92	0.01	Usher placements: HK.3(1/1)	4.3	v1.22
18495477: SARS-CoV-2/Taiyuan-2023	HK.3	0		Omicron (XBB.1-like)	0.93	0.01	Usher placements: HK.3(1/1)	4.3	v1.22
18495478: SARS-CoV-2/Taiyuan-2023	EG.5.1	0		Omicron (XBB.1-like)	0.93	0.01	Usher placements: EG.5.1(1/1)	4.3	v1.22
18495479: SARS-CoV-2/Taiyuan-2023	EG.5.1	0		Omicron (XBB.1-like)	0.93	0.01	Usher placements: EG.5.1(1/1)	4.3	v1.22
18495480: SARS-CoV-2/Taiyuan-2023	HK.3	0		Omicron (XBB.1-like)	0.93	0.01	Usher placements: HK.3(1/1)	4.3	v1.22
18495481: SARS-CoV-2/Taiyuan-2023	HK.2	0		Omicron (XBB.1-like)	0.93	0.01	Usher placements: HK.2(1/1)	4.3	v1.22
18495482: SARS-CoV-2/Taiyuan-2023	HK.3	0		Omicron (XBB.1-like)	0.93	0.01	Usher placements: HK.3(1/1)	4.3	v1.22
18495483: SARS-CoV-2/Taiyuan-2023	EG.5.1.1	0		Omicron (XBB.1-like)	0.93	0.01	Usher placements: EG.5.1.1(1/1)	4.3	v1.22
18495484: SARS-CoV-2/Taiyuan-2023	EG.5.1.1	0		Omicron (XBB.1-like)	0.93	0.01	Usher placements: EG.5.1.1(1/1)	4.3	v1.22
18495485: SARS-CoV-2/Taiyuan-2023	HK.3	0		Omicron (XBB.1-like)	0.93	0.01	Usher placements: HK.3(1/1)	4.3	v1.22
18495486: SARS-CoV-2/Taiyuan-2023	HK.3	0		Omicron (XBB.1-like)	0.93	0.01	Usher placements: HK.3(1/1)	4.3	v1.22
18495487: SARS-CoV-2/Taiyuan-2023	HK.3	0		Omicron (XBB.1-like)	0.93	0.01	Usher placements: HK.3(1/1)	4.3	v1.22
18495489: SARS-CoV-2/Taiyuan-2023	EG.5.1.1	0.5		Omicron (XBB.1-like)	0.93	0.01	Usher placements: EG.5.1.1(1/2) HK.3(1/2)	4.3	v1.22
18495490: SARS-CoV-2/Taiyuan-2023	EG.5.1.1	0.5		Omicron (XBB.1-like)	0.93	0.01	Usher placements: EG.5.1.1(1/2) HK.3(1/2)	4.3	v1.22
18495491: SARS-CoV-2/Taiyuan-2023	HK.3	0		Omicron (XBB.1-like)	0.93	0.01	Usher placements: HK.3(1/1)	4.3	v1.22
18495492: SARS-CoV-2/Taiyuan-2023	HK.3	0		Omicron (XBB.1-like)	0.93	0.01	Usher placements: HK.3(1/1)	4.3	v1.22
18495493: SARS-CoV-2/Taiyuan-2023	EG.5.1	0		Omicron (XBB.1-like)	0.93	0.01	Usher placements: EG.5.1(1/1)	4.3	v1.22
18495494: SARS-CoV-2/Taiyuan-2023	HK.3	0		Omicron (XBB.1-like)	0.93	0.01	Usher placements: HK.3(1/1)	4.3	v1.22
18495495: SARS-CoV-2/Taiyuan-2023	HK.3	0		Omicron (XBB.1-like)	0.93	0.01	Usher placements: HK.3(1/1)	4.3	v1.22
18495496: SARS-CoV-2/Taiyuan-2023	HK.3	0		Omicron (XBB.1-like)	0.93	0.01	Usher placements: HK.3(1/1)	4.3	v1.22
18495497: SARS-CoV-2/Taiyuan-2023	HK.3	0		Omicron (XBB.1-like)	0.93	0.01	Usher placements: HK.3(1/1)	4.3	v1.22
18495498: SARS-CoV-2/Taiyuan-2023	HK.3	0		Omicron (XBB.1-like)	0.93	0.01	Usher placements: HK.3(1/1)	4.3	v1.22
18495499: SARS-CoV-2/Taiyuan-2023	HK.3	0		Omicron (XBB.1-like)	0.9	0.01	Usher placements: HK.3(1/1)	4.3	v1.22
18495500: SARS-CoV-2/Taiyuan-2023	HK.3	0		Omicron (XBB.1-like)	0.93	0.01	Usher placements: HK.3(1/1)	4.3	v1.22
18495501: SARS-CoV-2/Taiyuan-2023	HK.3	0.666666667		Omicron (XBB.1-like)	0.93	0.01	Usher placements: EG.5.1.1(2/3) HK.3(1/3)	4.3	v1.22
18495502: SARS-CoV-2/Taiyuan-2023	HK.3	0		Omicron (XBB.1-like)	0.93	0.01	Usher placements: HK.3(1/1)	4.3	v1.22
18495504: SARS-CoV-2/Taiyuan-2023	HK.3	0		Omicron (XBB.1-like)	0.93	0.01	Usher placements: HK.3(1/1)	4.3	v1.22
18495505: SARS-CoV-2/Taiyuan-2023	HK.3	0		Omicron (XBB.1-like)	0.93	0.01	Usher placements: HK.3(1/1)	4.3	v1.22
18495506: SARS-CoV-2/Taiyuan-2023	EG.5.1.1	0		Omicron (XBB.1-like)	0.93	0.01	Usher placements: EG.5.1.1(1/1)	4.3	v1.22
18495507: SARS-CoV-2/Taiyuan-2023	HK.3	0		Omicron (XBB.1-like)	0.93	0.01	Usher placements: HK.3(1/1)	4.3	v1.22
18495508: SARS-CoV-2/Taiyuan-2023	HK.3	0		Omicron (XBB.1-like)	0.93	0.01	Usher placements: HK.3(1/1)	4.3	v1.22
18495509: SARS-CoV-2/Taiyuan-2023	HK.3	0		Omicron (XBB.1-like)	0.93	0.01	Usher placements: HK.3(1/1)	4.3	v1.22
18495511: SARS-CoV-2/Taiyuan-2023	HK.3	0		Omicron (XBB.1-like)	0.93	0.01	Usher placements: HK.3(1/1)	4.3	v1.22
18495513: SARS-CoV-2/Taiyuan-2023	HK.3	0		Omicron (XBB.1-like)	0.93	0.01	Usher placements: HK.3(1/1)	4.3	v1.22
18495514: SARS-CoV-2/Taiyuan-2023	HK.3	0.666666667		Omicron (XBB.1-like)	0.93	0.01	Usher placements: EG.5.1.1(2/3) HK.3(1/3)	4.3	v1.22
18495515: SARS-CoV-2/Taiyuan-2023	HK.3	0		Omicron (XBB.1-like)	0.93	0.01	Usher placements: HK.3(1/1)	4.3	v1.22
18495516: SARS-CoV-2/Taiyuan-2023	HK.3	0		Omicron (XBB.1-like)	0.93	0.01	Usher placements: HK.3(1/1)	4.3	v1.22
18495517: SARS-CoV-2/Taiyuan-2023	HK.3	0		Omicron (XBB.1-like)	0.93	0.01	Usher placements: HK.3(1/1)	4.3	v1.22
18495518: SARS-CoV-2/Taiyuan-2023	EG.5.1	0		Omicron (XBB.1-like)	0.93	0.01	Usher placements: EG.5.1(1/1)	4.3	v1.22
18495519: SARS-CoV-2/Taiyuan-2023	HK.3	0		Omicron (XBB.1-like)	0.93	0.01	Usher placements: HK.3(1/1)	4.3	v1.22
18495520: SARS-CoV-2/Taiyuan-2023	HK.3	0		Omicron (XBB.1-like)	0.93	0.01	Usher placements: HK.3(1/1)	4.3	v1.22
18495521: SARS-CoV-2/Taiyuan-2023	HK.3	0		Omicron (XBB.1-like)	0.93	0.01	Usher placements: HK.3(1/1)	4.3	v1.22
18495522: SARS-CoV-2/Taiyuan-2023	HK.3	0		Omicron (XBB.1-like)	0.93	0.01	Usher placements: HK.3(1/1)	4.3	v1.22
18495524: SARS-CoV-2/Taiyuan-2023	HK.3	0.666666667		Omicron (XBB.1-like)	0.93	0.01	Usher placements: EG.5.1.1(2/3) HK.3(1/3)	4.3	v1.22
18495525: SARS-CoV-2/Taiyuan-2023	EG.5.1.4	0		Omicron (XBB.1-like)	0.93	0.01	Usher placements: EG.5.1.4(1/1)	4.3	v1.22
18495526: SARS-CoV-2/Taiyuan-2023	HK.3	0		Omicron (XBB.1-like)	0.93	0.01	Usher placements: HK.3(1/1)	4.3	v1.22
18495529: SARS-CoV-2/Taiyuan-2023	HK.3	0		Omicron (XBB.1-like)	0.93	0.01	Usher placements: HK.3(1/1)	4.3	v1.22
18495530: SARS-CoV-2/Taiyuan-2023	EG.5.1.1	0		Omicron (XBB.1-like)	0.93	0.01	Usher placements: EG.5.1.1(2/2)	4.3	v1.22
18495533: SARS-CoV-2/Taiyuan-2023	HK.3	0		Omicron (XBB.1-like)	0.93	0.01	Usher placements: HK.3(1/1)	4.3	v1.22
18495535: SARS-CoV-2/Taiyuan-2023	HK.3	0		Omicron (XBB.1-like)	0.9	0.02	Usher placements: HK.3(1/1)	4.3	v1.22
