# Supplementary material for: Evolutionary and Phylogenetic Dynamics of SARS-CoV-2 Variants: A Genetic Comparative Study of Taiyuan and Wuhan Cities of China
Source: Viruses. 2024 Jun 3;16(6):907. doi: 10.3390/v16060907 (PMC11209594; doi:10.3390/v16060907)
Supplement: Supplementary file 1 [file viruses-16-00907-s001.zip › Table S2_Recombination.csv]

Table key:
~ = It is possible that this apparent recombination signal could have been caused by an evolutionary
process other than recombination.
* = The actual breakpoint position is undetermined (it was most likely either overprinted by a subsequent
recombination event or off the edges of the analysed sequence fragments).
^ = The recombinant sequence may have been misidentified (one of the identified parents might be the recombinant)
Minor Parent = Parent contributing the smaller fraction of sequence.
Major Parent = Parent contributing the larger fraction of sequence.
Unknown = Only one parent and a recombinant need be in the alignment for a recombination event to be detectable.
The sequence listed as unknown was used to infer the existance of a missing parental sequence.
NS = No significant P-value was recorded for this recombination event using the particular method in question.
			Breakpoint Positions
		In Alignment		In Recombinant Sequence		Relative to NC-045512:SARS-CoV-2/Wuhan-2019-Reference								Detection Methods
Recombination Event Number	Number In .RDP File	Begin	End	Begin	End	Begin	End	Recombinant Sequence(s)	Minor Parental Sequence(s)	Major Parental Sequence(s)	RDP	GENECONV	Bootscan	Maxchi	Chimaera	SiSscan	PhylPro	LARD	3Seq
1	1	28859	29254	28847	29242	28856	29251	^17672021:SARS-CoV-2/Wuhan-2023-Omicron-FY.3	Unknown (455406:SARS-CoV-2/Wuhan-2020-19B-A)	17684330:SARS-CoV-2/Wuhan-2023-Omicron-FL.18	NS	NS	NS	NS	NS	NS	NS	NS	NS
2	2~	28059	29254	28040	29197	28056	29251	^17684330:SARS-CoV-2/Wuhan-2023-Omicron-FL.18	17729935:SARS-CoV-2/Wuhan-2023-Omicron-XBB.1.16	17672023:SARS-CoV-2/Wuhan-2023-Omicron-XBB.1.16	NS	NS	NS	NS	NS	NS	NS	NS	NS
3	3	28860	29412	28852	29404	28857	29409	17672023:SARS-CoV-2/Wuhan-2023-Omicron-XBB.1.16	455406:SARS-CoV-2/Wuhan-2020-19B-A	Unknown (17672007:SARS-CoV-2/Wuhan-2023-Omicron-FL.13.1)	NS	6.11711890400063E-33	NS	2.01478165262515E-19	4.70487399664002E-18	1.44337410774635E-15	NS	NS	3.41607470078387E-59
3									17672001:SARS-CoV-2/Wuhan-2023-Omicron-XBB.1.16	Unknown(NC-045512:SARS-CoV-2/Wuhan-2019-Reference)
3									17672002:SARS-CoV-2/Wuhan-2023-Omicron-XBB.1.16.1	Unknown(402119:SARS-CoV-2/Wuhan-2019-19A-B)
3									17672005:SARS-CoV-2/Wuhan-2023-Omicron-FL.2.3	Unknown(402120:SARS-CoV-2/Wuhan-2020-19A-B)
3									17672006:SARS-CoV-2/Wuhan-2023-Omicron-FL.2.3	Unknown(402121:SARS-CoV-2/Wuhan-2020-19A-B)
3									17672007:SARS-CoV-2/Wuhan-2023-Omicron-FL.13.1	Unknown(402123:SARS-CoV-2/Wuhan-2019-19A-B)
3									17672009:SARS-CoV-2/Wuhan-2023-Omicron-GY.1	Unknown(402124:SARS-CoV-2/Wuhan-2019-19A-B)
3									17672010:SARS-CoV-2/Wuhan-2023-Omicron-FL.15	Unknown(402127:SARS-CoV-2/Wuhan-2019-19A-B)
3									17672011:SARS-CoV-2/Wuhan-2023-Omicron-FL.21.2	Unknown(402128:SARS-CoV-2/Wuhan-2019-19A-B)
3									17672013:SARS-CoV-2/Wuhan-2023-Omicron-XBB.1.16.1	Unknown(402129:SARS-CoV-2/Wuhan-2019-19A-B)
3									17672014:SARS-CoV-2/Wuhan-2023-Omicron-XBB.1.16	Unknown(402130:SARS-CoV-2/Wuhan-2019-19A-B)
3									17672016:SARS-CoV-2/Wuhan-2023-Omicron-FU.1	Unknown(402132:SARS-CoV-2/Wuhan-2019-19A-B)
3									17672024:SARS-CoV-2/Wuhan-2023-Omicron-FL.2.3	Unknown(403928:SARS-CoV-2/Wuhan-2020-19A-B)
3									17672025:SARS-CoV-2/Wuhan-2023-Omicron-XBB.1.9.1	Unknown(403929:SARS-CoV-2/Wuhan-2019-19A-B)
3									17684323:SARS-CoV-2/Wuhan-2023-Omicron-XBB.1.16.18	Unknown(403930:SARS-CoV-2/Wuhan-2019-19A-B)
3									17684326:SARS-CoV-2/Wuhan-2023-Omicron-FL.16	Unknown(403931:SARS-CoV-2/Wuhan-2019-19A-B)
3									17684328:SARS-CoV-2/Wuhan-2023-Omicron-FL.2.3	Unknown(406716:SARS-CoV-2/Wuhan-2020-19A-B)
3									17684329:SARS-CoV-2/Wuhan-2023-Omicron-FL.2.3	Unknown(406717:SARS-CoV-2/Wuhan-2020-19A-B)
3									17684332:SARS-CoV-2/Wuhan-2023-Omicron-XBB.1.16	Unknown(406798:SARS-CoV-2/Wuhan-2019-19A-B)
3									17684333:SARS-CoV-2/Wuhan-2023-Omicron-FL.4	Unknown(406800:SARS-CoV-2/Wuhan-2020-19A-B)
3									17684334:SARS-CoV-2/Wuhan-2023-Omicron-FL.4	Unknown(406801:SARS-CoV-2/Wuhan-2020-19B-A)
3									17684335:SARS-CoV-2/Wuhan-2023-Omicron-GF.1	Unknown(412898:SARS-CoV-2/Wuhan-2019-19A-B)
3									17684337:SARS-CoV-2/Wuhan-2023-Omicron-FD.2	Unknown(412899:SARS-CoV-2/Wuhan-2019-19A-B)
3									17696885:SARS-CoV-2/Wuhan-2023-Omicron-FL.2.3	Unknown(412978:SARS-CoV-2/Wuhan-2020-19B-B)
3									17704073:SARS-CoV-2/Wuhan-2023-Omicron-XBB.1.16	Unknown(412979:SARS-CoV-2/Wuhan-2020-19B-A)
3									17714334:SARS-CoV-2/Wuhan-2023-Omicron-FL.2.4	Unknown(412980:SARS-CoV-2/Wuhan-2020-19B-B)
3									17714335:SARS-CoV-2/Wuhan-2023-Omicron-FL.16	Unknown(412981:SARS-CoV-2/Wuhan-2020-19A-B.4)
3									17729935:SARS-CoV-2/Wuhan-2023-Omicron-XBB.1.16	Unknown(412982:SARS-CoV-2/Wuhan-2020-19B-A)
3									17729940:SARS-CoV-2/Wuhan-2023-Omicron-XBB.1.16	Unknown(434534:SARS-CoV-2/Wuhan-2019-19A-B)
3									17729943:SARS-CoV-2/Wuhan-2023-Omicron-FL.2.3	Unknown(450489:SARS-CoV-2/Wuhan-2020-19A-B)
3									17729945:SARS-CoV-2/Wuhan-2023-Omicron-XBB.1.16	Unknown(450500:SARS-CoV-2/Wuhan-2020-19A-B)
3									17729947:SARS-CoV-2/Wuhan-2023-Omicron-XBB.1.16.18	Unknown(450501:SARS-CoV-2/Wuhan-2020-19A-B)
3									17729949:SARS-CoV-2/Wuhan-2023-Omicron-XBB.1.5	Unknown(450502:SARS-CoV-2/Wuhan-2020-19A-B)
3									17794186:SARS-CoV-2/Wuhan-2023-Omicron-XBB.1.16	Unknown(450503:SARS-CoV-2/Wuhan-2020-19A-B)
3									17794191:SARS-CoV-2/Wuhan-2023-Omicron-FL.4	Unknown(450504:SARS-CoV-2/Wuhan-2020-19A-B)
3									17794192:SARS-CoV-2/Wuhan-2023-Omicron-GY.1	Unknown(453779:SARS-CoV-2/Wuhan-2020-19A-B.4)
3									17794195:SARS-CoV-2/Wuhan-2023-Omicron-FU.1	Unknown(453782:SARS-CoV-2/Wuhan-2020-19A-B)
3									17794196:SARS-CoV-2/Wuhan-2023-Omicron-FL.2.3	Unknown(453783:SARS-CoV-2/Wuhan-2020-19A-B)
3									17794198:SARS-CoV-2/Wuhan-2023-Omicron-FL.2.3	Unknown(454904:SARS-CoV-2/Wuhan-2020-19A-B)
3									17794199:SARS-CoV-2/Wuhan-2023-Omicron-FL.2	Unknown(454905:SARS-CoV-2/Wuhan-2020-19A-B)
3									17794201:SARS-CoV-2/Wuhan-2023-Omicron-XBB.1.9.1	Unknown(454906:SARS-CoV-2/Wuhan-2020-19A-B)
3									17794202:SARS-CoV-2/Wuhan-2023-Omicron-FL.21	Unknown(454907:SARS-CoV-2/Wuhan-2020-19A-B)
3									17801851:SARS-CoV-2/Wuhan-2023-Omicron-XBB.1.16.1	Unknown(454908:SARS-CoV-2/Wuhan-2020-19A-B)
3									17801853:SARS-CoV-2/Wuhan-2023-Omicron-FL.2.3	Unknown(454909:SARS-CoV-2/Wuhan-2020-19A-B)
3									17801856:SARS-CoV-2/Wuhan-2023-Omicron-FL.2.3	Unknown(454910:SARS-CoV-2/Wuhan-2020-19A-B)
3									17801860:SARS-CoV-2/Wuhan-2023-Omicron-XBB.1.42.2	Unknown(454911:SARS-CoV-2/Wuhan-2020-19A-B)
3									17801861:SARS-CoV-2/Wuhan-2023-Omicron-FU.1	Unknown(454912:SARS-CoV-2/Wuhan-2020-19A-B)
3									17817036:SARS-CoV-2/Wuhan-2023-Omicron-FU.1	Unknown(454913:SARS-CoV-2/Wuhan-2020-19A-B)
3									17817039:SARS-CoV-2/Wuhan-2023-Omicron-GF.1	Unknown(454914:SARS-CoV-2/Wuhan-2020-19A-B)
3									17837022:SARS-CoV-2/Wuhan-2023-Omicron-FU.1	Unknown(454915:SARS-CoV-2/Wuhan-2020-19A-B)
3									17837027:SARS-CoV-2/Wuhan-2023-Omicron-GF.1	Unknown(454916:SARS-CoV-2/Wuhan-2020-19A-B)
3									17978545:SARS-CoV-2/Wuhan-2023-Omicron-FU.1	Unknown(454917:SARS-CoV-2/Wuhan-2020-19A-B)
3									17978546:SARS-CoV-2/Wuhan-2023-Omicron-XBB.1.16	Unknown(454918:SARS-CoV-2/Wuhan-2020-19A-B)
3									17978548:SARS-CoV-2/Wuhan-2023-Omicron-FU.2.1	Unknown(454919:SARS-CoV-2/Wuhan-2020-19A-B)
3									17978551:SARS-CoV-2/Wuhan-2023-Omicron-XBB.1.42	Unknown(454920:SARS-CoV-2/Wuhan-2020-19A-B)
3									17978557:SARS-CoV-2/Wuhan-2023-Omicron-XBB.1.5	Unknown(454921:SARS-CoV-2/Wuhan-2020-19A-B)
3									17988086:SARS-CoV-2/Wuhan-2023-Omicron-FU.1	Unknown(454923:SARS-CoV-2/Wuhan-2020-19A-B)
3									17988093:SARS-CoV-2/Wuhan-2023-Omicron-FL.2.3.1	Unknown(454924:SARS-CoV-2/Wuhan-2020-19A-B)
3									17988094:SARS-CoV-2/Wuhan-2023-Omicron-FU.1	Unknown(454926:SARS-CoV-2/Wuhan-2020-19A-B)
3									18006118:SARS-CoV-2/Wuhan-2023-Omicron-FL.16	Unknown(454927:SARS-CoV-2/Wuhan-2020-19A-B)
3									18055550:SARS-CoV-2/Wuhan-2023-Omicron-FL.2.3	Unknown(454928:SARS-CoV-2/Wuhan-2020-19A-B)
3									18055551:SARS-CoV-2/Wuhan-2023-Omicron-FL.2.3	Unknown(454929:SARS-CoV-2/Wuhan-2020-19A-B)
3									18055558:SARS-CoV-2/Wuhan-2023-Omicron-GF.1	Unknown(454930:SARS-CoV-2/Wuhan-2020-19A-B)
3									18078281:SARS-CoV-2/Wuhan-2023-Omicron-FL.2	Unknown(454931:SARS-CoV-2/Wuhan-2020-19A-B)
3									18078282:SARS-CoV-2/Wuhan-2023-Omicron-FU.1	Unknown(454932:SARS-CoV-2/Wuhan-2020-19A-B)
3									18078291:SARS-CoV-2/Wuhan-2023-Omicron-FU.1	Unknown(454933:SARS-CoV-2/Wuhan-2020-19A-B)
3									18078293:SARS-CoV-2/Wuhan-2023-Omicron-FL.4	Unknown(454934:SARS-CoV-2/Wuhan-2020-19A-B)
3									18078295:SARS-CoV-2/Wuhan-2023-Omicron-FL.2.3.1	Unknown(454935:SARS-CoV-2/Wuhan-2020-19A-B)
3									18078297:SARS-CoV-2/Wuhan-2023-Omicron-FU.1	Unknown(454936:SARS-CoV-2/Wuhan-2020-19A-B)
3									18078304:SARS-CoV-2/Wuhan-2023-Omicron-FL.15	Unknown(454937:SARS-CoV-2/Wuhan-2020-19A-B)
3									18078305:SARS-CoV-2/Wuhan-2023-Omicron-XBB.1.16	Unknown(454938:SARS-CoV-2/Wuhan-2020-19A-B)
3									18078306:SARS-CoV-2/Wuhan-2023-Omicron-FL.13.2	Unknown(454939:SARS-CoV-2/Wuhan-2020-19A-B)
3									18078307:SARS-CoV-2/Wuhan-2023-Omicron-GF.1	Unknown(454940:SARS-CoV-2/Wuhan-2020-19A-B)
3									18078309:SARS-CoV-2/Wuhan-2023-Omicron-FU.1	Unknown(454941:SARS-CoV-2/Wuhan-2020-19A-B)
3									18078311:SARS-CoV-2/Wuhan-2023-Omicron-FL.1.5.1	Unknown(454942:SARS-CoV-2/Wuhan-2020-19A-B)
3									18105542:SARS-CoV-2/Wuhan-2023-Omicron-FL.16	Unknown(454943:SARS-CoV-2/Wuhan-2020-19A-B)
3									18105545:SARS-CoV-2/Wuhan-2023-Omicron-FE.1	Unknown(454944:SARS-CoV-2/Wuhan-2020-19A-B)
3									18146040:SARS-CoV-2/Wuhan-2023-Omicron-FE.1.1	Unknown(454946:SARS-CoV-2/Wuhan-2020-19A-B)
3									18146048:SARS-CoV-2/Wuhan-2023-Omicron-FU.1	Unknown(454947:SARS-CoV-2/Wuhan-2020-19A-B)
3									18146051:SARS-CoV-2/Wuhan-2023-Omicron-FL.15	Unknown(454948:SARS-CoV-2/Wuhan-2020-19A-B)
3									18146056:SARS-CoV-2/Wuhan-2023-Omicron-FL.15	Unknown(454949:SARS-CoV-2/Wuhan-2020-19A-B)
3									18217226:SARS-CoV-2/Wuhan-2023-Omicron-FL.15	Unknown(454950:SARS-CoV-2/Wuhan-2020-19A-B)
3									18254246:SARS-CoV-2/Wuhan-2023-Omicron-FL.2	Unknown(454951:SARS-CoV-2/Wuhan-2020-19A-B)
3									18254248:SARS-CoV-2/Wuhan-2023-Omicron-GY.1	Unknown(454952:SARS-CoV-2/Wuhan-2020-19A-B)
3									18254249:SARS-CoV-2/Wuhan-2023-Omicron-FL.15	Unknown(454953:SARS-CoV-2/Wuhan-2020-19A-B)
3									18313192:SARS-CoV-2/Wuhan-2023-Omicron-FL.15	Unknown(454954:SARS-CoV-2/Wuhan-2020-19A-B)
3									18495163:SARS-CoV-2/Taiyuan-2023-Omicron-XBB.1.5.100	Unknown(454955:SARS-CoV-2/Wuhan-2020-19A-B)
3									18495165:SARS-CoV-2/Taiyuan-2023-Omicron-XBB.1.16	Unknown(454956:SARS-CoV-2/Wuhan-2020-19A-B)
3									18495166:SARS-CoV-2/Taiyuan-2023-Omicron-FL.2.4	Unknown(454957:SARS-CoV-2/Wuhan-2020-19A-B)
3									18495168:SARS-CoV-2/Taiyuan-2023-Omicron-FL.23.1	Unknown(454958:SARS-CoV-2/Wuhan-2020-19A-B)
3									18495169:SARS-CoV-2/Taiyuan-2023-Omicron-FL.2	Unknown(454960:SARS-CoV-2/Wuhan-2020-19A-B)
3									18495171:SARS-CoV-2/Taiyuan-2023-Omicron-FL.23.1	Unknown(454961:SARS-CoV-2/Wuhan-2020-19A-B)
3									18495172:SARS-CoV-2/Taiyuan-2023-Omicron-XBB.1.5.85	Unknown(454962:SARS-CoV-2/Wuhan-2020-19A-B)
3									18495173:SARS-CoV-2/Taiyuan-2023-Omicron-FL.16	Unknown(454963:SARS-CoV-2/Wuhan-2020-19A-B)
3									18495174:SARS-CoV-2/Taiyuan-2023-Omicron-FL.2.3	Unknown(454965:SARS-CoV-2/Wuhan-2020-19A-B)
3									18495175:SARS-CoV-2/Taiyuan-2023-Omicron-FL.2.3	Unknown(454967:SARS-CoV-2/Wuhan-2020-19A-B)
3									18495176:SARS-CoV-2/Taiyuan-2023-Omicron-XBB.1.5	Unknown(454968:SARS-CoV-2/Wuhan-2020-19A-B)
3									18495177:SARS-CoV-2/Taiyuan-2023-Omicron-XBB.1.16	Unknown(454969:SARS-CoV-2/Wuhan-2020-19A-B)
3									18495178:SARS-CoV-2/Taiyuan-2023-Omicron-FL.2.4	Unknown(454971:SARS-CoV-2/Wuhan-2020-19A-B)
3									18495180:SARS-CoV-2/Taiyuan-2023-Omicron-XBB.1.16	Unknown(454972:SARS-CoV-2/Wuhan-2020-19A-B)
3									18495182:SARS-CoV-2/Taiyuan-2023-Omicron-XBB.1.9.1	Unknown(454973:SARS-CoV-2/Wuhan-2020-19A-B)
3									18495184:SARS-CoV-2/Taiyuan-2023-Omicron-FL.2.3	Unknown(454974:SARS-CoV-2/Wuhan-2020-19A-B)
3									18495185:SARS-CoV-2/Taiyuan-2023-Omicron-FL.16	Unknown(454975:SARS-CoV-2/Wuhan-2020-19A-B)
3									18495187:SARS-CoV-2/Taiyuan-2023-Omicron-FU.1	Unknown(454976:SARS-CoV-2/Wuhan-2020-19A-B)
3									18495189:SARS-CoV-2/Taiyuan-2023-Omicron-XBB.1.16.1	Unknown(454977:SARS-CoV-2/Wuhan-2020-19A-B)
3									18495190:SARS-CoV-2/Taiyuan-2023-Omicron-GY.1	Unknown(454978:SARS-CoV-2/Wuhan-2020-19A-B)
3									18495195:SARS-CoV-2/Taiyuan-2023-Omicron-FL.4	Unknown(454979:SARS-CoV-2/Wuhan-2020-19A-B)
3									18495200:SARS-CoV-2/Taiyuan-2023-Omicron-XBB.1.9.1	Unknown(454980:SARS-CoV-2/Wuhan-2020-19A-B)
3									18495201:SARS-CoV-2/Taiyuan-2023-Omicron-FL.2.3	Unknown(454981:SARS-CoV-2/Wuhan-2020-19A-B)
3									18495203:SARS-CoV-2/Taiyuan-2023-Omicron-XBB.1.16.1	Unknown(454982:SARS-CoV-2/Wuhan-2020-19A-B)
3									18495204:SARS-CoV-2/Taiyuan-2023-Omicron-GY.1	Unknown(454983:SARS-CoV-2/Wuhan-2020-19A-B)
3									18495207:SARS-CoV-2/Taiyuan-2023-Omicron-FU.1	Unknown(454984:SARS-CoV-2/Wuhan-2020-19A-B)
3									18495211:SARS-CoV-2/Taiyuan-2023-Omicron-XBB.1.16	Unknown(454988:SARS-CoV-2/Wuhan-2020-19A-B)
3									18495212:SARS-CoV-2/Taiyuan-2023-Omicron-FL.2	Unknown(454989:SARS-CoV-2/Wuhan-2020-19B-A)
3									18495213:SARS-CoV-2/Taiyuan-2023-Omicron-XBB.1.16	Unknown(454990:SARS-CoV-2/Wuhan-2020-19A-B.4)
3									18495214:SARS-CoV-2/Taiyuan-2023-Omicron-FL.23.1	Unknown(454991:SARS-CoV-2/Wuhan-2020-19A-B)
3									18495217:SARS-CoV-2/Taiyuan-2023-Omicron-FL.4	Unknown(454992:SARS-CoV-2/Wuhan-2020-19A-B)
3									18495219:SARS-CoV-2/Taiyuan-2023-Omicron-FU.1	Unknown(454993:SARS-CoV-2/Wuhan-2020-19A-B)
3									18495221:SARS-CoV-2/Taiyuan-2023-Omicron-FU.1	Unknown(454995:SARS-CoV-2/Wuhan-2020-19A-B)
3									18495222:SARS-CoV-2/Taiyuan-2023-Omicron-FU.1	Unknown(454996:SARS-CoV-2/Wuhan-2020-19B-A)
3									18495223:SARS-CoV-2/Taiyuan-2023-Omicron-FL.4	Unknown(454997:SARS-CoV-2/Wuhan-2020-19A-B)
3									18495224:SARS-CoV-2/Taiyuan-2023-Omicron-FL.4.6	Unknown(455363:SARS-CoV-2/Wuhan-2020-19A-B)
3									18495225:SARS-CoV-2/Taiyuan-2023-Omicron-XBB.1.16	Unknown(455364:SARS-CoV-2/Wuhan-2020-19A-B)
3									18495226:SARS-CoV-2/Taiyuan-2023-Omicron-XBB.1.9.2	Unknown(455365:SARS-CoV-2/Wuhan-2020-19A-B)
3									18495227:SARS-CoV-2/Taiyuan-2023-Omicron-XBB.1.16	Unknown(455366:SARS-CoV-2/Wuhan-2020-19A-B)
3									18495228:SARS-CoV-2/Taiyuan-2023-Omicron-FL.5	Unknown(455367:SARS-CoV-2/Wuhan-2020-19A-B)
3									18495229:SARS-CoV-2/Taiyuan-2023-Omicron-FL.5	Unknown(455368:SARS-CoV-2/Wuhan-2020-19B-B)
3									18495232:SARS-CoV-2/Taiyuan-2023-Omicron-FU.1	Unknown(455369:SARS-CoV-2/Wuhan-2020-19A-B)
3									18495233:SARS-CoV-2/Taiyuan-2023-Omicron-XBB.1.16	Unknown(455370:SARS-CoV-2/Wuhan-2020-19A-B)
3									18495235:SARS-CoV-2/Taiyuan-2023-Omicron-FL.4	Unknown(455371:SARS-CoV-2/Wuhan-2020-19A-B)
3									18495236:SARS-CoV-2/Taiyuan-2023-Omicron-FL.4	Unknown(455372:SARS-CoV-2/Wuhan-2020-19A-B)
3									18495239:SARS-CoV-2/Taiyuan-2023-Omicron-FL.4	Unknown(455373:SARS-CoV-2/Wuhan-2020-19A-B)
3									18495240:SARS-CoV-2/Taiyuan-2023-Omicron-XBB.1.16	Unknown(455374:SARS-CoV-2/Wuhan-2020-19A-B)
3									18495243:SARS-CoV-2/Taiyuan-2023-Omicron-FL.2.4	Unknown(455375:SARS-CoV-2/Wuhan-2020-19A-B)
3									18495244:SARS-CoV-2/Taiyuan-2023-Omicron-FL.2.3	Unknown(455376:SARS-CoV-2/Wuhan-2020-19B-B)
3									18495245:SARS-CoV-2/Taiyuan-2023-Omicron-XBB.1.22.1	Unknown(455377:SARS-CoV-2/Wuhan-2020-19A-B)
3									18495246:SARS-CoV-2/Taiyuan-2023-Omicron-FL.2.4	Unknown(455378:SARS-CoV-2/Wuhan-2020-19A-B)
3									18495247:SARS-CoV-2/Taiyuan-2023-Omicron-XBB.1.16	Unknown(455379:SARS-CoV-2/Wuhan-2020-19A-B)
3									18495248:SARS-CoV-2/Taiyuan-2023-Omicron-FU.1	Unknown(455380:SARS-CoV-2/Wuhan-2020-19A-B)
3									18495250:SARS-CoV-2/Taiyuan-2023-Omicron-FU.1	Unknown(455381:SARS-CoV-2/Wuhan-2020-19A-B)
3									18495253:SARS-CoV-2/Taiyuan-2023-Omicron-XBB.1.16.1	Unknown(455382:SARS-CoV-2/Wuhan-2020-19A-B)
3									18495255:SARS-CoV-2/Taiyuan-2023-Omicron-FL.2.3	Unknown(455383:SARS-CoV-2/Wuhan-2020-19A-B)
3									18495257:SARS-CoV-2/Taiyuan-2023-Omicron-XBB.1.16	Unknown(455384:SARS-CoV-2/Wuhan-2020-19A-B)
3									18495258:SARS-CoV-2/Taiyuan-2023-Omicron-XBB.1.16	Unknown(455386:SARS-CoV-2/Wuhan-2020-19A-B)
3									18495259:SARS-CoV-2/Taiyuan-2023-Omicron-XBB.1.16	Unknown(455388:SARS-CoV-2/Wuhan-2020-19A-B)
3									18495261:SARS-CoV-2/Taiyuan-2023-Omicron-FL.16	Unknown(455389:SARS-CoV-2/Wuhan-2020-19A-B)
3									18495262:SARS-CoV-2/Taiyuan-2023-Omicron-XBB.1.42.2	Unknown(455390:SARS-CoV-2/Wuhan-2020-19A-B)
3									18495266:SARS-CoV-2/Taiyuan-2023-Omicron-GF.1	Unknown(455391:SARS-CoV-2/Wuhan-2020-19A-B)
3									18495267:SARS-CoV-2/Taiyuan-2023-Omicron-XBB.1.42.2	Unknown(455392:SARS-CoV-2/Wuhan-2020-19A-B)
3									18495268:SARS-CoV-2/Taiyuan-2023-Omicron-XBB.1.42.2	Unknown(455394:SARS-CoV-2/Wuhan-2020-19A-B)
3									18495270:SARS-CoV-2/Taiyuan-2023-Omicron-FL.24	Unknown(455395:SARS-CoV-2/Wuhan-2020-19A-B)
3									18495274:SARS-CoV-2/Taiyuan-2023-Omicron-XBB.1.16.1	Unknown(455397:SARS-CoV-2/Wuhan-2020-19A-B)
3									18495282:SARS-CoV-2/Taiyuan-2023-Omicron-GF.1	Unknown(455398:SARS-CoV-2/Wuhan-2020-19A-B)
3									18495284:SARS-CoV-2/Taiyuan-2023-Omicron-XBB.1.16.1	Unknown(455399:SARS-CoV-2/Wuhan-2020-19A-B)
3									18495285:SARS-CoV-2/Taiyuan-2023-Omicron-FL.4	Unknown(455406:SARS-CoV-2/Wuhan-2020-19B-A)
3									18495294:SARS-CoV-2/Taiyuan-2023-Omicron-FE.1.1.3	Unknown(493149:SARS-CoV-2/Wuhan-2020-19A-B)
3									18495297:SARS-CoV-2/Taiyuan-2023-Omicron-FE.1.1	Unknown(493150:SARS-CoV-2/Wuhan-2020-19A-B)
3									18495298:SARS-CoV-2/Taiyuan-2023-Omicron-FL.4	Unknown(493151:SARS-CoV-2/Wuhan-2020-19A-B)
3									18495299:SARS-CoV-2/Taiyuan-2023-Omicron-GY.1	Unknown(493152:SARS-CoV-2/Wuhan-2020-19A-B)
3									18495301:SARS-CoV-2/Taiyuan-2023-Omicron-FL.2	Unknown(493153:SARS-CoV-2/Wuhan-2020-19A-B)
3									18495302:SARS-CoV-2/Taiyuan-2023-Omicron-FU.2.1	Unknown(493154:SARS-CoV-2/Wuhan-2020-19A-B)
3									18495306:SARS-CoV-2/Taiyuan-2023-Omicron-XBB.1.9.1	Unknown(493155:SARS-CoV-2/Wuhan-2020-19A-B)
3									18495311:SARS-CoV-2/Taiyuan-2023-Omicron-XBB.1.16.1	Unknown(493156:SARS-CoV-2/Wuhan-2020-19A-B)
3									18495315:SARS-CoV-2/Taiyuan-2023-Omicron-FU.1	Unknown(493157:SARS-CoV-2/Wuhan-2020-19A-B)
3									18495316:SARS-CoV-2/Taiyuan-2023-Omicron-FL.4	Unknown(493158:SARS-CoV-2/Wuhan-2020-19A-B)
3									18495324:SARS-CoV-2/Taiyuan-2023-Omicron-XBB.1.42.2	Unknown(493159:SARS-CoV-2/Wuhan-2020-19A-B)
3									18495331:SARS-CoV-2/Taiyuan-2023-Omicron-XBB.1.16	Unknown(493161:SARS-CoV-2/Wuhan-2020-19A-B)
3									18495339:SARS-CoV-2/Taiyuan-2023-Omicron-XBB.1.16.1	Unknown(493163:SARS-CoV-2/Wuhan-2020-19A-B)
3									18495348:SARS-CoV-2/Taiyuan-2023-Omicron-FE.1.1	Unknown(493164:SARS-CoV-2/Wuhan-2020-19A-B)
3									18495349:SARS-CoV-2/Taiyuan-2023-Omicron-FE.1.1	Unknown(493165:SARS-CoV-2/Wuhan-2020-19B-B)
3									18495354:SARS-CoV-2/Taiyuan-2023-recombinant-XBB.1.16	Unknown(493166:SARS-CoV-2/Wuhan-2020-19A-B)
3									18495361:SARS-CoV-2/Taiyuan-2023-Omicron-FL.2.3	Unknown(493167:SARS-CoV-2/Wuhan-2020-19A-B)
3									18495362:SARS-CoV-2/Taiyuan-2023-Omicron-FL.24	Unknown(493168:SARS-CoV-2/Wuhan-2020-19B-A)
3									18495363:SARS-CoV-2/Taiyuan-2023-Omicron-FL.24	Unknown(493169:SARS-CoV-2/Wuhan-2020-19B-A)
3									18495390:SARS-CoV-2/Taiyuan-2023-Omicron-XBB.1.16	Unknown(493170:SARS-CoV-2/Wuhan-2020-19A-B)
3									18495415:SARS-CoV-2/Taiyuan-2023-Omicron-FL.15	Unknown(493171:SARS-CoV-2/Wuhan-2020-19B-A)
3									18495442:SARS-CoV-2/Taiyuan-2023-Omicron-FL.15	Unknown(493172:SARS-CoV-2/Wuhan-2020-19A-B)
3										Unknown(493173:SARS-CoV-2/Wuhan-2020-19B-A)
3										Unknown(493174:SARS-CoV-2/Wuhan-2020-19B-A)
3										Unknown(493175:SARS-CoV-2/Wuhan-2020-19B-A)
3										Unknown(493176:SARS-CoV-2/Wuhan-2020-19A-B)
3										Unknown(493177:SARS-CoV-2/Wuhan-2020-19A-B)
3										Unknown(493178:SARS-CoV-2/Wuhan-2020-19B-B)
3										Unknown(493179:SARS-CoV-2/Wuhan-2020-19A-B)
3										Unknown(493180:SARS-CoV-2/Wuhan-2020-19A-B)
3										Unknown(493181:SARS-CoV-2/Wuhan-2020-19B-A)
3										Unknown(493182:SARS-CoV-2/Wuhan-2020-19A-B)
3										Unknown(493183:SARS-CoV-2/Wuhan-2020-19B-A)
3										Unknown(493184:SARS-CoV-2/Wuhan-2020-19B-A)
3										Unknown(493185:SARS-CoV-2/Wuhan-2020-19B-A)
3										Unknown(493186:SARS-CoV-2/Wuhan-2020-19B-A)
3										Unknown(493188:SARS-CoV-2/Wuhan-2020-19B-A)
3										Unknown(493189:SARS-CoV-2/Wuhan-2020-19B-A)
3										Unknown(529213:SARS-CoV-2/Wuhan-2019-19B-A)
3										Unknown(529214:SARS-CoV-2/Wuhan-2019-19A-B)
3										Unknown(529215:SARS-CoV-2/Wuhan-2019-19A-B)
3										Unknown(529216:SARS-CoV-2/Wuhan-2019-19A-B)
3										Unknown(529217:SARS-CoV-2/Wuhan-2019-19A-B)
4	4	29255*	29414	29198*	29357	29252*	29411	17684330:SARS-CoV-2/Wuhan-2023-Omicron-FL.18	Unknown (455406:SARS-CoV-2/Wuhan-2020-19B-A)	17672007:SARS-CoV-2/Wuhan-2023-Omicron-FL.13.1	NS	NS	NS	NS	NS	NS	NS	NS	NS
5	5	28611	29413*	28599	29401*	28608	29410*	17672021:SARS-CoV-2/Wuhan-2023-Omicron-FY.3	454997:SARS-CoV-2/Wuhan-2020-19A-B	Unknown (17978543:SARS-CoV-2/Wuhan-2023-Omicron-FY.3)	NS	1.7129983481385E-10	3.2237544652776E-05	5.46565943204319E-18	7.74932425171143E-17	2.38042291257748E-21	NS	NS	8.81252259879267E-38
5									17671999:SARS-CoV-2/Wuhan-2023-Omicron-FY.3	Unknown(NC-045512:SARS-CoV-2/Wuhan-2019-Reference)
5									17672000:SARS-CoV-2/Wuhan-2023-Omicron-FY.3	Unknown(402119:SARS-CoV-2/Wuhan-2019-19A-B)
5									17672012:SARS-CoV-2/Wuhan-2023-Omicron-FY.3	Unknown(402120:SARS-CoV-2/Wuhan-2020-19A-B)
5									17672019:SARS-CoV-2/Wuhan-2023-Omicron-FY.3	Unknown(402121:SARS-CoV-2/Wuhan-2020-19A-B)
5									17672020:SARS-CoV-2/Wuhan-2023-Omicron-FY.3	Unknown(402123:SARS-CoV-2/Wuhan-2019-19A-B)
5									17684324:SARS-CoV-2/Wuhan-2023-Omicron-FY.3	Unknown(402124:SARS-CoV-2/Wuhan-2019-19A-B)
5									17684325:SARS-CoV-2/Wuhan-2023-Omicron-FY.3	Unknown(402127:SARS-CoV-2/Wuhan-2019-19A-B)
5									17684327:SARS-CoV-2/Wuhan-2023-Omicron-FY.3	Unknown(402128:SARS-CoV-2/Wuhan-2019-19A-B)
5									17696882:SARS-CoV-2/Wuhan-2023-Omicron-FY.3	Unknown(402129:SARS-CoV-2/Wuhan-2019-19A-B)
5									17696886:SARS-CoV-2/Wuhan-2023-Omicron-FY.3	Unknown(402130:SARS-CoV-2/Wuhan-2019-19A-B)
5									17729934:SARS-CoV-2/Wuhan-2023-Omicron-FY.3	Unknown(402132:SARS-CoV-2/Wuhan-2019-19A-B)
5									17729936:SARS-CoV-2/Wuhan-2023-Omicron-GR.1	Unknown(403928:SARS-CoV-2/Wuhan-2020-19A-B)
5									17729937:SARS-CoV-2/Wuhan-2023-Omicron-FY.3	Unknown(403929:SARS-CoV-2/Wuhan-2019-19A-B)
5									17729938:SARS-CoV-2/Wuhan-2023-Omicron-FY.3	Unknown(403930:SARS-CoV-2/Wuhan-2019-19A-B)
5									17729939:SARS-CoV-2/Wuhan-2023-Omicron-FY.3	Unknown(403931:SARS-CoV-2/Wuhan-2019-19A-B)
5									17729941:SARS-CoV-2/Wuhan-2023-Omicron-FY.3	Unknown(406716:SARS-CoV-2/Wuhan-2020-19A-B)
5									17729942:SARS-CoV-2/Wuhan-2023-Omicron-FY.3	Unknown(406717:SARS-CoV-2/Wuhan-2020-19A-B)
5									17729944:SARS-CoV-2/Wuhan-2023-Omicron-FY.3	Unknown(406798:SARS-CoV-2/Wuhan-2019-19A-B)
5									17729949:SARS-CoV-2/Wuhan-2023-Omicron-XBB.1.5	Unknown(406800:SARS-CoV-2/Wuhan-2020-19A-B)
5									17729951:SARS-CoV-2/Wuhan-2023-Omicron-FY.3	Unknown(406801:SARS-CoV-2/Wuhan-2020-19B-A)
5									17794188:SARS-CoV-2/Wuhan-2023-Omicron-FY.3	Unknown(412898:SARS-CoV-2/Wuhan-2019-19A-B)
5									17794190:SARS-CoV-2/Wuhan-2023-Omicron-FY.3	Unknown(412899:SARS-CoV-2/Wuhan-2019-19A-B)
5									17794193:SARS-CoV-2/Wuhan-2023-Omicron-FY.3	Unknown(412978:SARS-CoV-2/Wuhan-2020-19B-B)
5									17794194:SARS-CoV-2/Wuhan-2023-Omicron-FY.3	Unknown(412979:SARS-CoV-2/Wuhan-2020-19B-A)
5									17794200:SARS-CoV-2/Wuhan-2023-Omicron-FY.3	Unknown(412980:SARS-CoV-2/Wuhan-2020-19B-B)
5									17801846:SARS-CoV-2/Wuhan-2023-Omicron-FY.3	Unknown(412981:SARS-CoV-2/Wuhan-2020-19A-B.4)
5									17801847:SARS-CoV-2/Wuhan-2023-Omicron-FY.3	Unknown(412982:SARS-CoV-2/Wuhan-2020-19B-A)
5									17801848:SARS-CoV-2/Wuhan-2023-Omicron-FY.3	Unknown(434534:SARS-CoV-2/Wuhan-2019-19A-B)
5									17801850:SARS-CoV-2/Wuhan-2023-Omicron-FY.3	Unknown(450489:SARS-CoV-2/Wuhan-2020-19A-B)
5									17801852:SARS-CoV-2/Wuhan-2023-Omicron-FY.3	Unknown(450500:SARS-CoV-2/Wuhan-2020-19A-B)
5									17801854:SARS-CoV-2/Wuhan-2023-Omicron-FY.3	Unknown(450501:SARS-CoV-2/Wuhan-2020-19A-B)
5									17801855:SARS-CoV-2/Wuhan-2023-Omicron-FY.3	Unknown(450502:SARS-CoV-2/Wuhan-2020-19A-B)
5									17817031:SARS-CoV-2/Wuhan-2023-Omicron-FY.3	Unknown(450503:SARS-CoV-2/Wuhan-2020-19A-B)
5									17817038:SARS-CoV-2/Wuhan-2023-Omicron-FY.3	Unknown(450504:SARS-CoV-2/Wuhan-2020-19A-B)
5									17837020:SARS-CoV-2/Wuhan-2023-Omicron-FY.3	Unknown(453779:SARS-CoV-2/Wuhan-2020-19A-B.4)
5									17837026:SARS-CoV-2/Wuhan-2023-Omicron-FY.3	Unknown(453782:SARS-CoV-2/Wuhan-2020-19A-B)
5									17978543:SARS-CoV-2/Wuhan-2023-Omicron-FY.3	Unknown(453783:SARS-CoV-2/Wuhan-2020-19A-B)
5									17978552:SARS-CoV-2/Wuhan-2023-Omicron-FY.3	Unknown(454904:SARS-CoV-2/Wuhan-2020-19A-B)
5									17978553:SARS-CoV-2/Wuhan-2023-Omicron-FY.3	Unknown(454905:SARS-CoV-2/Wuhan-2020-19A-B)
5									17978555:SARS-CoV-2/Wuhan-2023-Omicron-FY.3	Unknown(454906:SARS-CoV-2/Wuhan-2020-19A-B)
5									17988089:SARS-CoV-2/Wuhan-2023-Omicron-FY.3	Unknown(454907:SARS-CoV-2/Wuhan-2020-19A-B)
5									17988090:SARS-CoV-2/Wuhan-2023-Omicron-FY.3	Unknown(454908:SARS-CoV-2/Wuhan-2020-19A-B)
5									17988091:SARS-CoV-2/Wuhan-2023-Omicron-FY.3	Unknown(454909:SARS-CoV-2/Wuhan-2020-19A-B)
5									17988092:SARS-CoV-2/Wuhan-2023-Omicron-FY.3	Unknown(454910:SARS-CoV-2/Wuhan-2020-19A-B)
5									18006112:SARS-CoV-2/Wuhan-2023-Omicron-FY.3	Unknown(454911:SARS-CoV-2/Wuhan-2020-19A-B)
5									18006113:SARS-CoV-2/Wuhan-2023-Omicron-FY.3	Unknown(454912:SARS-CoV-2/Wuhan-2020-19A-B)
5									18006114:SARS-CoV-2/Wuhan-2023-Omicron-FY.3	Unknown(454913:SARS-CoV-2/Wuhan-2020-19A-B)
5									18006120:SARS-CoV-2/Wuhan-2023-Omicron-FY.3	Unknown(454914:SARS-CoV-2/Wuhan-2020-19A-B)
5									18055546:SARS-CoV-2/Wuhan-2023-Omicron-FY.3	Unknown(454915:SARS-CoV-2/Wuhan-2020-19A-B)
5									18055547:SARS-CoV-2/Wuhan-2023-Omicron-FY.3	Unknown(454916:SARS-CoV-2/Wuhan-2020-19A-B)
5									18055549:SARS-CoV-2/Wuhan-2023-Omicron-FY.3	Unknown(454917:SARS-CoV-2/Wuhan-2020-19A-B)
5									18055552:SARS-CoV-2/Wuhan-2023-Omicron-FY.3	Unknown(454918:SARS-CoV-2/Wuhan-2020-19A-B)
5									18055553:SARS-CoV-2/Wuhan-2023-Omicron-FY.3	Unknown(454919:SARS-CoV-2/Wuhan-2020-19A-B)
5									18078286:SARS-CoV-2/Wuhan-2023-Omicron-FY.3	Unknown(454920:SARS-CoV-2/Wuhan-2020-19A-B)
5									18078289:SARS-CoV-2/Wuhan-2023-Omicron-FY.3	Unknown(454921:SARS-CoV-2/Wuhan-2020-19A-B)
5									18078292:SARS-CoV-2/Wuhan-2023-Omicron-FY.3	Unknown(454923:SARS-CoV-2/Wuhan-2020-19A-B)
5									18078294:SARS-CoV-2/Wuhan-2023-Omicron-FY.3	Unknown(454924:SARS-CoV-2/Wuhan-2020-19A-B)
5									18078300:SARS-CoV-2/Wuhan-2023-Omicron-FY.3	Unknown(454926:SARS-CoV-2/Wuhan-2020-19A-B)
5									18078301:SARS-CoV-2/Wuhan-2023-Omicron-FY.3	Unknown(454927:SARS-CoV-2/Wuhan-2020-19A-B)
5									18078312:SARS-CoV-2/Wuhan-2023-Omicron-FY.3	Unknown(454928:SARS-CoV-2/Wuhan-2020-19A-B)
5									18078313:SARS-CoV-2/Wuhan-2023-Omicron-FY.3	Unknown(454929:SARS-CoV-2/Wuhan-2020-19A-B)
5									18078315:SARS-CoV-2/Wuhan-2023-Omicron-FY.3	Unknown(454930:SARS-CoV-2/Wuhan-2020-19A-B)
5									18078316:SARS-CoV-2/Wuhan-2023-Omicron-FY.3	Unknown(454931:SARS-CoV-2/Wuhan-2020-19A-B)
5									18105547:SARS-CoV-2/Wuhan-2023-Omicron-FY.3	Unknown(454932:SARS-CoV-2/Wuhan-2020-19A-B)
5									18146043:SARS-CoV-2/Wuhan-2023-Omicron-FY.3	Unknown(454933:SARS-CoV-2/Wuhan-2020-19A-B)
5									18146055:SARS-CoV-2/Wuhan-2023-Omicron-FY.3	Unknown(454934:SARS-CoV-2/Wuhan-2020-19A-B)
5									18146057:SARS-CoV-2/Wuhan-2023-Omicron-FY.3	Unknown(454935:SARS-CoV-2/Wuhan-2020-19A-B)
5									18254245:SARS-CoV-2/Wuhan-2023-Omicron-FY.3	Unknown(454936:SARS-CoV-2/Wuhan-2020-19A-B)
5									18313197:SARS-CoV-2/Wuhan-2023-Omicron-FY.3	Unknown(454937:SARS-CoV-2/Wuhan-2020-19A-B)
5									18495162:SARS-CoV-2/Taiyuan-2023-Omicron-FY.3	Unknown(454938:SARS-CoV-2/Wuhan-2020-19A-B)
5									18495181:SARS-CoV-2/Taiyuan-2023-Omicron-FY.3	Unknown(454939:SARS-CoV-2/Wuhan-2020-19A-B)
5									18495186:SARS-CoV-2/Taiyuan-2023-Omicron-FY.3	Unknown(454940:SARS-CoV-2/Wuhan-2020-19A-B)
5									18495191:SARS-CoV-2/Taiyuan-2023-Omicron-FY.3	Unknown(454941:SARS-CoV-2/Wuhan-2020-19A-B)
5									18495193:SARS-CoV-2/Taiyuan-2023-Omicron-FY.3	Unknown(454942:SARS-CoV-2/Wuhan-2020-19A-B)
5									18495208:SARS-CoV-2/Taiyuan-2023-Omicron-FY.3	Unknown(454943:SARS-CoV-2/Wuhan-2020-19A-B)
5									18495209:SARS-CoV-2/Taiyuan-2023-Omicron-FY.3	Unknown(454944:SARS-CoV-2/Wuhan-2020-19A-B)
5									18495215:SARS-CoV-2/Taiyuan-2023-Omicron-FY.3	Unknown(454946:SARS-CoV-2/Wuhan-2020-19A-B)
5									18495230:SARS-CoV-2/Taiyuan-2023-Omicron-FY.3	Unknown(454947:SARS-CoV-2/Wuhan-2020-19A-B)
5									18495249:SARS-CoV-2/Taiyuan-2023-Omicron-FY.3	Unknown(454948:SARS-CoV-2/Wuhan-2020-19A-B)
5									18495252:SARS-CoV-2/Taiyuan-2023-Omicron-FY.3	Unknown(454949:SARS-CoV-2/Wuhan-2020-19A-B)
5									18495256:SARS-CoV-2/Taiyuan-2023-Omicron-FY.3	Unknown(454950:SARS-CoV-2/Wuhan-2020-19A-B)
5									18495269:SARS-CoV-2/Taiyuan-2023-Omicron-FY.3	Unknown(454951:SARS-CoV-2/Wuhan-2020-19A-B)
5									18495277:SARS-CoV-2/Taiyuan-2023-Omicron-FY.3	Unknown(454952:SARS-CoV-2/Wuhan-2020-19A-B)
5									18495279:SARS-CoV-2/Taiyuan-2023-Omicron-FY.3	Unknown(454953:SARS-CoV-2/Wuhan-2020-19A-B)
5									18495283:SARS-CoV-2/Taiyuan-2023-Omicron-FY.3	Unknown(454954:SARS-CoV-2/Wuhan-2020-19A-B)
5									18495288:SARS-CoV-2/Taiyuan-2023-Omicron-FY.3	Unknown(454955:SARS-CoV-2/Wuhan-2020-19A-B)
5									18495309:SARS-CoV-2/Taiyuan-2023-Omicron-FY.3	Unknown(454956:SARS-CoV-2/Wuhan-2020-19A-B)
5									18495323:SARS-CoV-2/Taiyuan-2023-Omicron-FY.3	Unknown(454957:SARS-CoV-2/Wuhan-2020-19A-B)
5									18495327:SARS-CoV-2/Taiyuan-2023-Omicron-FY.3	Unknown(454958:SARS-CoV-2/Wuhan-2020-19A-B)
5									18495342:SARS-CoV-2/Taiyuan-2023-Omicron-FY.3	Unknown(454960:SARS-CoV-2/Wuhan-2020-19A-B)
5									18495370:SARS-CoV-2/Taiyuan-2023-Omicron-FY.3	Unknown(454961:SARS-CoV-2/Wuhan-2020-19A-B)
5									18495372:SARS-CoV-2/Taiyuan-2023-Omicron-FY.3	Unknown(454962:SARS-CoV-2/Wuhan-2020-19A-B)
5									18495374:SARS-CoV-2/Taiyuan-2023-Omicron-FY.3	Unknown(454963:SARS-CoV-2/Wuhan-2020-19A-B)
5									18495378:SARS-CoV-2/Taiyuan-2023-Omicron-FY.3	Unknown(454965:SARS-CoV-2/Wuhan-2020-19A-B)
5									18495379:SARS-CoV-2/Taiyuan-2023-Omicron-FY.3	Unknown(454967:SARS-CoV-2/Wuhan-2020-19A-B)
5									18495388:SARS-CoV-2/Taiyuan-2023-Omicron-FY.3	Unknown(454968:SARS-CoV-2/Wuhan-2020-19A-B)
5										Unknown(454969:SARS-CoV-2/Wuhan-2020-19A-B)
5										Unknown(454971:SARS-CoV-2/Wuhan-2020-19A-B)
5										Unknown(454972:SARS-CoV-2/Wuhan-2020-19A-B)
5										Unknown(454973:SARS-CoV-2/Wuhan-2020-19A-B)
5										Unknown(454974:SARS-CoV-2/Wuhan-2020-19A-B)
5										Unknown(454975:SARS-CoV-2/Wuhan-2020-19A-B)
5										Unknown(454976:SARS-CoV-2/Wuhan-2020-19A-B)
5										Unknown(454977:SARS-CoV-2/Wuhan-2020-19A-B)
5										Unknown(454978:SARS-CoV-2/Wuhan-2020-19A-B)
5										Unknown(454979:SARS-CoV-2/Wuhan-2020-19A-B)
5										Unknown(454980:SARS-CoV-2/Wuhan-2020-19A-B)
5										Unknown(454981:SARS-CoV-2/Wuhan-2020-19A-B)
5										Unknown(454982:SARS-CoV-2/Wuhan-2020-19A-B)
5										Unknown(454983:SARS-CoV-2/Wuhan-2020-19A-B)
5										Unknown(454984:SARS-CoV-2/Wuhan-2020-19A-B)
5										Unknown(454988:SARS-CoV-2/Wuhan-2020-19A-B)
5										Unknown(454989:SARS-CoV-2/Wuhan-2020-19B-A)
5										Unknown(454990:SARS-CoV-2/Wuhan-2020-19A-B.4)
5										Unknown(454991:SARS-CoV-2/Wuhan-2020-19A-B)
5										Unknown(454992:SARS-CoV-2/Wuhan-2020-19A-B)
5										Unknown(454993:SARS-CoV-2/Wuhan-2020-19A-B)
5										Unknown(454995:SARS-CoV-2/Wuhan-2020-19A-B)
5										Unknown(454996:SARS-CoV-2/Wuhan-2020-19B-A)
5										Unknown(454997:SARS-CoV-2/Wuhan-2020-19A-B)
5										Unknown(455363:SARS-CoV-2/Wuhan-2020-19A-B)
5										Unknown(455364:SARS-CoV-2/Wuhan-2020-19A-B)
5										Unknown(455365:SARS-CoV-2/Wuhan-2020-19A-B)
5										Unknown(455366:SARS-CoV-2/Wuhan-2020-19A-B)
5										Unknown(455367:SARS-CoV-2/Wuhan-2020-19A-B)
5										Unknown(455368:SARS-CoV-2/Wuhan-2020-19B-B)
5										Unknown(455369:SARS-CoV-2/Wuhan-2020-19A-B)
5										Unknown(455370:SARS-CoV-2/Wuhan-2020-19A-B)
5										Unknown(455371:SARS-CoV-2/Wuhan-2020-19A-B)
5										Unknown(455372:SARS-CoV-2/Wuhan-2020-19A-B)
5										Unknown(455373:SARS-CoV-2/Wuhan-2020-19A-B)
5										Unknown(455374:SARS-CoV-2/Wuhan-2020-19A-B)
5										Unknown(455375:SARS-CoV-2/Wuhan-2020-19A-B)
5										Unknown(455376:SARS-CoV-2/Wuhan-2020-19B-B)
5										Unknown(455377:SARS-CoV-2/Wuhan-2020-19A-B)
5										Unknown(455378:SARS-CoV-2/Wuhan-2020-19A-B)
5										Unknown(455379:SARS-CoV-2/Wuhan-2020-19A-B)
5										Unknown(455380:SARS-CoV-2/Wuhan-2020-19A-B)
5										Unknown(455381:SARS-CoV-2/Wuhan-2020-19A-B)
5										Unknown(455382:SARS-CoV-2/Wuhan-2020-19A-B)
5										Unknown(455383:SARS-CoV-2/Wuhan-2020-19A-B)
5										Unknown(455384:SARS-CoV-2/Wuhan-2020-19A-B)
5										Unknown(455386:SARS-CoV-2/Wuhan-2020-19A-B)
5										Unknown(455388:SARS-CoV-2/Wuhan-2020-19A-B)
5										Unknown(455389:SARS-CoV-2/Wuhan-2020-19A-B)
5										Unknown(455390:SARS-CoV-2/Wuhan-2020-19A-B)
5										Unknown(455391:SARS-CoV-2/Wuhan-2020-19A-B)
5										Unknown(455392:SARS-CoV-2/Wuhan-2020-19A-B)
5										Unknown(455394:SARS-CoV-2/Wuhan-2020-19A-B)
5										Unknown(455395:SARS-CoV-2/Wuhan-2020-19A-B)
5										Unknown(455397:SARS-CoV-2/Wuhan-2020-19A-B)
5										Unknown(455398:SARS-CoV-2/Wuhan-2020-19A-B)
5										Unknown(455399:SARS-CoV-2/Wuhan-2020-19A-B)
5										Unknown(455406:SARS-CoV-2/Wuhan-2020-19B-A)
5										Unknown(493149:SARS-CoV-2/Wuhan-2020-19A-B)
5										Unknown(493150:SARS-CoV-2/Wuhan-2020-19A-B)
5										Unknown(493151:SARS-CoV-2/Wuhan-2020-19A-B)
5										Unknown(493152:SARS-CoV-2/Wuhan-2020-19A-B)
5										Unknown(493153:SARS-CoV-2/Wuhan-2020-19A-B)
5										Unknown(493154:SARS-CoV-2/Wuhan-2020-19A-B)
5										Unknown(493155:SARS-CoV-2/Wuhan-2020-19A-B)
5										Unknown(493156:SARS-CoV-2/Wuhan-2020-19A-B)
5										Unknown(493157:SARS-CoV-2/Wuhan-2020-19A-B)
5										Unknown(493158:SARS-CoV-2/Wuhan-2020-19A-B)
5										Unknown(493159:SARS-CoV-2/Wuhan-2020-19A-B)
5										Unknown(493161:SARS-CoV-2/Wuhan-2020-19A-B)
5										Unknown(493163:SARS-CoV-2/Wuhan-2020-19A-B)
5										Unknown(493164:SARS-CoV-2/Wuhan-2020-19A-B)
5										Unknown(493165:SARS-CoV-2/Wuhan-2020-19B-B)
5										Unknown(493166:SARS-CoV-2/Wuhan-2020-19A-B)
5										Unknown(493167:SARS-CoV-2/Wuhan-2020-19A-B)
5										Unknown(493168:SARS-CoV-2/Wuhan-2020-19B-A)
5										Unknown(493169:SARS-CoV-2/Wuhan-2020-19B-A)
5										Unknown(493170:SARS-CoV-2/Wuhan-2020-19A-B)
5										Unknown(493171:SARS-CoV-2/Wuhan-2020-19B-A)
5										Unknown(493172:SARS-CoV-2/Wuhan-2020-19A-B)
5										Unknown(493173:SARS-CoV-2/Wuhan-2020-19B-A)
5										Unknown(493174:SARS-CoV-2/Wuhan-2020-19B-A)
5										Unknown(493175:SARS-CoV-2/Wuhan-2020-19B-A)
5										Unknown(493176:SARS-CoV-2/Wuhan-2020-19A-B)
5										Unknown(493177:SARS-CoV-2/Wuhan-2020-19A-B)
5										Unknown(493178:SARS-CoV-2/Wuhan-2020-19B-B)
5										Unknown(493179:SARS-CoV-2/Wuhan-2020-19A-B)
5										Unknown(493180:SARS-CoV-2/Wuhan-2020-19A-B)
5										Unknown(493181:SARS-CoV-2/Wuhan-2020-19B-A)
5										Unknown(493182:SARS-CoV-2/Wuhan-2020-19A-B)
5										Unknown(493183:SARS-CoV-2/Wuhan-2020-19B-A)
5										Unknown(493184:SARS-CoV-2/Wuhan-2020-19B-A)
5										Unknown(493185:SARS-CoV-2/Wuhan-2020-19B-A)
5										Unknown(493186:SARS-CoV-2/Wuhan-2020-19B-A)
5										Unknown(493188:SARS-CoV-2/Wuhan-2020-19B-A)
5										Unknown(493189:SARS-CoV-2/Wuhan-2020-19B-A)
5										Unknown(529213:SARS-CoV-2/Wuhan-2019-19B-A)
5										Unknown(529214:SARS-CoV-2/Wuhan-2019-19A-B)
5										Unknown(529215:SARS-CoV-2/Wuhan-2019-19A-B)
5										Unknown(529216:SARS-CoV-2/Wuhan-2019-19A-B)
5										Unknown(529217:SARS-CoV-2/Wuhan-2019-19A-B)
6	6~	29374	29412*	29366	29404*	29371	29409*	^17801857:SARS-CoV-2/Wuhan-2023-Omicron-FL.2.4	Unknown (17672023:SARS-CoV-2/Wuhan-2023-Omicron-XBB.1.16)	17672007:SARS-CoV-2/Wuhan-2023-Omicron-FL.13.1	NS	NS	NS	NS	NS	NS	NS	NS	NS
7	7~	27661	29451*	27653	29443*	27658	29448*	^17801857:SARS-CoV-2/Wuhan-2023-Omicron-FL.2.4	18284748:SARS-CoV-2/Wuhan-2023-Omicron-DY.4	Unknown (17684337:SARS-CoV-2/Wuhan-2023-Omicron-FD.2)	NS	2.80481216744333E-03	NS	7.21064414585014E-08	4.89366569313855E-08	4.11444990108177E-10	NS	NS	1.00865094054825E-10
7									17671999:SARS-CoV-2/Wuhan-2023-Omicron-FY.3	Unknown(17485739:SARS-CoV-2/Wuhan-2023-Omicron-BF.7.14)
7									17672000:SARS-CoV-2/Wuhan-2023-Omicron-FY.3	Unknown(17485740:SARS-CoV-2/Wuhan-2023-Omicron-DY.3)
7									17672001:SARS-CoV-2/Wuhan-2023-Omicron-XBB.1.16	Unknown(17837025:SARS-CoV-2/Wuhan-2023-Omicron-DY.4)
7									17672002:SARS-CoV-2/Wuhan-2023-Omicron-XBB.1.16.1	Unknown(18284748:SARS-CoV-2/Wuhan-2023-Omicron-DY.4)
7									17672004:SARS-CoV-2/Wuhan-2023-Omicron-FL.2.3	Unknown(18495276:SARS-CoV-2/Taiyuan-2023-Omicron-BF.7.14)
7									17672005:SARS-CoV-2/Wuhan-2023-Omicron-FL.2.3	Unknown(18495280:SARS-CoV-2/Taiyuan-2023-Omicron-DY.2)
7									17672006:SARS-CoV-2/Wuhan-2023-Omicron-FL.2.3	Unknown(18495303:SARS-CoV-2/Taiyuan-2023-Omicron-DY.2)
7									17672007:SARS-CoV-2/Wuhan-2023-Omicron-FL.13.1	Unknown(18495304:SARS-CoV-2/Taiyuan-2023-Omicron-DY.2)
7									17672009:SARS-CoV-2/Wuhan-2023-Omicron-GY.1	Unknown(18495357:SARS-CoV-2/Taiyuan-2023-Omicron-BA.5.2.48)
7									17672010:SARS-CoV-2/Wuhan-2023-Omicron-FL.15	Unknown(18495376:SARS-CoV-2/Taiyuan-2023-Omicron-BF.7.14.4)
7									17672011:SARS-CoV-2/Wuhan-2023-Omicron-FL.21.2	Unknown(18495416:SARS-CoV-2/Taiyuan-2023-Omicron-BF.7.14)
7									17672012:SARS-CoV-2/Wuhan-2023-Omicron-FY.3
7									17672013:SARS-CoV-2/Wuhan-2023-Omicron-XBB.1.16.1
7									17672014:SARS-CoV-2/Wuhan-2023-Omicron-XBB.1.16
7									17672016:SARS-CoV-2/Wuhan-2023-Omicron-FU.1
7									17672019:SARS-CoV-2/Wuhan-2023-Omicron-FY.3
7									17672020:SARS-CoV-2/Wuhan-2023-Omicron-FY.3
7									17672024:SARS-CoV-2/Wuhan-2023-Omicron-FL.2.3
7									17672025:SARS-CoV-2/Wuhan-2023-Omicron-XBB.1.9.1
7									17684323:SARS-CoV-2/Wuhan-2023-Omicron-XBB.1.16.18
7									17684324:SARS-CoV-2/Wuhan-2023-Omicron-FY.3
7									17684325:SARS-CoV-2/Wuhan-2023-Omicron-FY.3
7									17684326:SARS-CoV-2/Wuhan-2023-Omicron-FL.16
7									17684327:SARS-CoV-2/Wuhan-2023-Omicron-FY.3
7									17684328:SARS-CoV-2/Wuhan-2023-Omicron-FL.2.3
7									17684329:SARS-CoV-2/Wuhan-2023-Omicron-FL.2.3
7									17684330:SARS-CoV-2/Wuhan-2023-Omicron-FL.18
7									17684332:SARS-CoV-2/Wuhan-2023-Omicron-XBB.1.16
7									17684333:SARS-CoV-2/Wuhan-2023-Omicron-FL.4
7									17684334:SARS-CoV-2/Wuhan-2023-Omicron-FL.4
7									17684337:SARS-CoV-2/Wuhan-2023-Omicron-FD.2
7									17696882:SARS-CoV-2/Wuhan-2023-Omicron-FY.3
7									17696885:SARS-CoV-2/Wuhan-2023-Omicron-FL.2.3
7									17696886:SARS-CoV-2/Wuhan-2023-Omicron-FY.3
7									17704073:SARS-CoV-2/Wuhan-2023-Omicron-XBB.1.16
7									17729934:SARS-CoV-2/Wuhan-2023-Omicron-FY.3
7									17729935:SARS-CoV-2/Wuhan-2023-Omicron-XBB.1.16
7									17729936:SARS-CoV-2/Wuhan-2023-Omicron-GR.1
7									17729937:SARS-CoV-2/Wuhan-2023-Omicron-FY.3
7									17729938:SARS-CoV-2/Wuhan-2023-Omicron-FY.3
7									17729939:SARS-CoV-2/Wuhan-2023-Omicron-FY.3
7									17729940:SARS-CoV-2/Wuhan-2023-Omicron-XBB.1.16
7									17729941:SARS-CoV-2/Wuhan-2023-Omicron-FY.3
7									17729942:SARS-CoV-2/Wuhan-2023-Omicron-FY.3
7									17729943:SARS-CoV-2/Wuhan-2023-Omicron-FL.2.3
7									17729944:SARS-CoV-2/Wuhan-2023-Omicron-FY.3
7									17729945:SARS-CoV-2/Wuhan-2023-Omicron-XBB.1.16
7									17729946:SARS-CoV-2/Wuhan-2023-Omicron-EG.5.1.1
7									17729947:SARS-CoV-2/Wuhan-2023-Omicron-XBB.1.16.18
7									17729948:SARS-CoV-2/Wuhan-2023-Omicron-EG.5.1.1
7									17729949:SARS-CoV-2/Wuhan-2023-Omicron-XBB.1.5
7									17729951:SARS-CoV-2/Wuhan-2023-Omicron-FY.3
7									17794186:SARS-CoV-2/Wuhan-2023-Omicron-XBB.1.16
7									17794188:SARS-CoV-2/Wuhan-2023-Omicron-FY.3
7									17794190:SARS-CoV-2/Wuhan-2023-Omicron-FY.3
7									17794191:SARS-CoV-2/Wuhan-2023-Omicron-FL.4
7									17794192:SARS-CoV-2/Wuhan-2023-Omicron-GY.1
7									17794193:SARS-CoV-2/Wuhan-2023-Omicron-FY.3
7									17794194:SARS-CoV-2/Wuhan-2023-Omicron-FY.3
7									17794195:SARS-CoV-2/Wuhan-2023-Omicron-FU.1
7									17794196:SARS-CoV-2/Wuhan-2023-Omicron-FL.2.3
7									17794197:SARS-CoV-2/Wuhan-2023-Omicron-HK.5
7									17794198:SARS-CoV-2/Wuhan-2023-Omicron-FL.2.3
7									17794199:SARS-CoV-2/Wuhan-2023-Omicron-FL.2
7									17794200:SARS-CoV-2/Wuhan-2023-Omicron-FY.3
7									17794201:SARS-CoV-2/Wuhan-2023-Omicron-XBB.1.9.1
7									17794202:SARS-CoV-2/Wuhan-2023-Omicron-FL.21
7									17801845:SARS-CoV-2/Wuhan-2023-Omicron-EG.5.1
7									17801846:SARS-CoV-2/Wuhan-2023-Omicron-FY.3
7									17801847:SARS-CoV-2/Wuhan-2023-Omicron-FY.3
7									17801848:SARS-CoV-2/Wuhan-2023-Omicron-FY.3
7									17801849:SARS-CoV-2/Wuhan-2023-Omicron-FY.3.1
7									17801850:SARS-CoV-2/Wuhan-2023-Omicron-FY.3
7									17801851:SARS-CoV-2/Wuhan-2023-Omicron-XBB.1.16.1
7									17801852:SARS-CoV-2/Wuhan-2023-Omicron-FY.3
7									17801853:SARS-CoV-2/Wuhan-2023-Omicron-FL.2.3
7									17801854:SARS-CoV-2/Wuhan-2023-Omicron-FY.3
7									17801855:SARS-CoV-2/Wuhan-2023-Omicron-FY.3
7									17801856:SARS-CoV-2/Wuhan-2023-Omicron-FL.2.3
7									17801858:SARS-CoV-2/Wuhan-2023-Omicron-FY.3.1
7									17801860:SARS-CoV-2/Wuhan-2023-Omicron-XBB.1.42.2
7									17801861:SARS-CoV-2/Wuhan-2023-Omicron-FU.1
7									17817031:SARS-CoV-2/Wuhan-2023-Omicron-FY.3
7									17817036:SARS-CoV-2/Wuhan-2023-Omicron-FU.1
7									17817038:SARS-CoV-2/Wuhan-2023-Omicron-FY.3
7									17837019:SARS-CoV-2/Wuhan-2023-Omicron-FY.3.1
7									17837020:SARS-CoV-2/Wuhan-2023-Omicron-FY.3
7									17837022:SARS-CoV-2/Wuhan-2023-Omicron-FU.1
7									17837024:SARS-CoV-2/Wuhan-2023-Omicron-FY.3.1
7									17837026:SARS-CoV-2/Wuhan-2023-Omicron-FY.3
7									17837028:SARS-CoV-2/Wuhan-2023-Omicron-HK.1
7									17978543:SARS-CoV-2/Wuhan-2023-Omicron-FY.3
7									17978544:SARS-CoV-2/Wuhan-2023-Omicron-HK.2
7									17978545:SARS-CoV-2/Wuhan-2023-Omicron-FU.1
7									17978546:SARS-CoV-2/Wuhan-2023-Omicron-XBB.1.16
7									17978548:SARS-CoV-2/Wuhan-2023-Omicron-FU.2.1
7									17978549:SARS-CoV-2/Wuhan-2023-Omicron-EG.5.1.1
7									17978550:SARS-CoV-2/Wuhan-2023-Omicron-EG.5.1.1
7									17978551:SARS-CoV-2/Wuhan-2023-Omicron-XBB.1.42
7									17978552:SARS-CoV-2/Wuhan-2023-Omicron-FY.3
7									17978553:SARS-CoV-2/Wuhan-2023-Omicron-FY.3
7									17978554:SARS-CoV-2/Wuhan-2023-Omicron-EG.5.1.1
7									17978555:SARS-CoV-2/Wuhan-2023-Omicron-FY.3
7									17978556:SARS-CoV-2/Wuhan-2023-Omicron-HK.3
7									17978557:SARS-CoV-2/Wuhan-2023-Omicron-XBB.1.5
7									17988086:SARS-CoV-2/Wuhan-2023-Omicron-FU.1
7									17988087:SARS-CoV-2/Wuhan-2023-Omicron-EG.5.1.1
7									17988088:SARS-CoV-2/Wuhan-2023-Omicron-EG.5.1
7									17988089:SARS-CoV-2/Wuhan-2023-Omicron-FY.3
7									17988090:SARS-CoV-2/Wuhan-2023-Omicron-FY.3
7									17988091:SARS-CoV-2/Wuhan-2023-Omicron-FY.3
7									17988092:SARS-CoV-2/Wuhan-2023-Omicron-FY.3
7									17988093:SARS-CoV-2/Wuhan-2023-Omicron-FL.2.3.1
7									17988094:SARS-CoV-2/Wuhan-2023-Omicron-FU.1
7									18006112:SARS-CoV-2/Wuhan-2023-Omicron-FY.3
7									18006113:SARS-CoV-2/Wuhan-2023-Omicron-FY.3
7									18006114:SARS-CoV-2/Wuhan-2023-Omicron-FY.3
7									18006118:SARS-CoV-2/Wuhan-2023-Omicron-FL.16
7									18006119:SARS-CoV-2/Wuhan-2023-Omicron-EG.5.1.1
7									18006120:SARS-CoV-2/Wuhan-2023-Omicron-FY.3
7									18055546:SARS-CoV-2/Wuhan-2023-Omicron-FY.3
7									18055547:SARS-CoV-2/Wuhan-2023-Omicron-FY.3
7									18055549:SARS-CoV-2/Wuhan-2023-Omicron-FY.3
7									18055550:SARS-CoV-2/Wuhan-2023-Omicron-FL.2.3
7									18055551:SARS-CoV-2/Wuhan-2023-Omicron-FL.2.3
7									18055552:SARS-CoV-2/Wuhan-2023-Omicron-FY.3
7									18055553:SARS-CoV-2/Wuhan-2023-Omicron-FY.3
7									18055561:SARS-CoV-2/Wuhan-2023-Omicron-FY.3.1
7									18055562:SARS-CoV-2/Wuhan-2023-Omicron-FY.3.1
7									18055564:SARS-CoV-2/Wuhan-2023-Omicron-EG.5.1.1
7									18078281:SARS-CoV-2/Wuhan-2023-Omicron-FL.2
7									18078282:SARS-CoV-2/Wuhan-2023-Omicron-FU.1
7									18078283:SARS-CoV-2/Wuhan-2023-Omicron-EG.5.1.1
7									18078286:SARS-CoV-2/Wuhan-2023-Omicron-FY.3
7									18078289:SARS-CoV-2/Wuhan-2023-Omicron-FY.3
7									18078291:SARS-CoV-2/Wuhan-2023-Omicron-FU.1
7									18078292:SARS-CoV-2/Wuhan-2023-Omicron-FY.3
7									18078293:SARS-CoV-2/Wuhan-2023-Omicron-FL.4
7									18078294:SARS-CoV-2/Wuhan-2023-Omicron-FY.3
7									18078295:SARS-CoV-2/Wuhan-2023-Omicron-FL.2.3.1
7									18078296:SARS-CoV-2/Wuhan-2023-Omicron-EG.5.1
7									18078297:SARS-CoV-2/Wuhan-2023-Omicron-FU.1
7									18078299:SARS-CoV-2/Wuhan-2023-Omicron-EG.5.1.1
7									18078300:SARS-CoV-2/Wuhan-2023-Omicron-FY.3
7									18078301:SARS-CoV-2/Wuhan-2023-Omicron-FY.3
7									18078302:SARS-CoV-2/Wuhan-2023-Omicron-FY.3
7									18078304:SARS-CoV-2/Wuhan-2023-Omicron-FL.15
7									18078305:SARS-CoV-2/Wuhan-2023-Omicron-XBB.1.16
7									18078306:SARS-CoV-2/Wuhan-2023-Omicron-FL.13.2
7									18078308:SARS-CoV-2/Wuhan-2023-Omicron-EG.5.1.1
7									18078309:SARS-CoV-2/Wuhan-2023-Omicron-FU.1
7									18078310:SARS-CoV-2/Wuhan-2023-Omicron-EG.5.1.1
7									18078311:SARS-CoV-2/Wuhan-2023-Omicron-FL.1.5.1
7									18078312:SARS-CoV-2/Wuhan-2023-Omicron-FY.3
7									18078313:SARS-CoV-2/Wuhan-2023-Omicron-FY.3
7									18078314:SARS-CoV-2/Wuhan-2023-Omicron-FY.3.1
7									18078315:SARS-CoV-2/Wuhan-2023-Omicron-FY.3
7									18078316:SARS-CoV-2/Wuhan-2023-Omicron-FY.3
7									18105539:SARS-CoV-2/Wuhan-2023-Omicron-EG.5.1.1
7									18105541:SARS-CoV-2/Wuhan-2023-Omicron-EG.5.1.1
7									18105542:SARS-CoV-2/Wuhan-2023-Omicron-FL.16
7									18105543:SARS-CoV-2/Wuhan-2023-Omicron-EG.5.1.1
7									18105544:SARS-CoV-2/Wuhan-2023-Omicron-EG.5.1.1
7									18105545:SARS-CoV-2/Wuhan-2023-Omicron-FE.1
7									18105546:SARS-CoV-2/Wuhan-2023-Omicron-EG.5.1.1
7									18105547:SARS-CoV-2/Wuhan-2023-Omicron-FY.3
7									18105548:SARS-CoV-2/Wuhan-2023-Omicron-EG.5.1.1
7									18146040:SARS-CoV-2/Wuhan-2023-Omicron-FE.1.1
7									18146042:SARS-CoV-2/Wuhan-2023-Omicron-EG.5.1
7									18146043:SARS-CoV-2/Wuhan-2023-Omicron-FY.3
7									18146044:SARS-CoV-2/Wuhan-2023-Omicron-HK.3
7									18146045:SARS-CoV-2/Wuhan-2023-Omicron-FY.3.1
7									18146046:SARS-CoV-2/Wuhan-2023-Omicron-HK.3
7									18146047:SARS-CoV-2/Wuhan-2023-Omicron-EG.5.1.1
7									18146048:SARS-CoV-2/Wuhan-2023-Omicron-FU.1
7									18146049:SARS-CoV-2/Wuhan-2023-Omicron-EG.5.1.1
7									18146050:SARS-CoV-2/Wuhan-2023-Omicron-HK.3
7									18146051:SARS-CoV-2/Wuhan-2023-Omicron-FL.15
7									18146053:SARS-CoV-2/Wuhan-2023-Omicron-HK.3
7									18146054:SARS-CoV-2/Wuhan-2023-Omicron-HK.3
7									18146055:SARS-CoV-2/Wuhan-2023-Omicron-FY.3
7									18146056:SARS-CoV-2/Wuhan-2023-Omicron-FL.15
7									18146057:SARS-CoV-2/Wuhan-2023-Omicron-FY.3
7									18146058:SARS-CoV-2/Wuhan-2023-Omicron-HK.3
7									18146059:SARS-CoV-2/Wuhan-2023-Omicron-EG.5.1.1
7									18146060:SARS-CoV-2/Wuhan-2023-Omicron-EG.5.1.1
7									18146061:SARS-CoV-2/Wuhan-2023-Omicron-HK.4
7									18217222:SARS-CoV-2/Wuhan-2023-Omicron-HK.3
7									18217223:SARS-CoV-2/Wuhan-2023-Omicron-HK.3
7									18217225:SARS-CoV-2/Wuhan-2023-Omicron-HK.4
7									18217226:SARS-CoV-2/Wuhan-2023-Omicron-FL.15
7									18217227:SARS-CoV-2/Wuhan-2023-Omicron-HK.3
7									18217228:SARS-CoV-2/Wuhan-2023-Omicron-HK.3
7									18217229:SARS-CoV-2/Wuhan-2023-Omicron-HK.4
7									18217230:SARS-CoV-2/Wuhan-2023-Omicron-HK.4
7									18217231:SARS-CoV-2/Wuhan-2023-Omicron-HK.3
7									18254241:SARS-CoV-2/Wuhan-2023-Omicron-EG.5.1.1
7									18254242:SARS-CoV-2/Wuhan-2023-Omicron-HK.3
7									18254243:SARS-CoV-2/Wuhan-2023-Omicron-EG.5.1.1
7									18254244:SARS-CoV-2/Wuhan-2023-Omicron-EG.5.1.1
7									18254245:SARS-CoV-2/Wuhan-2023-Omicron-FY.3
7									18254246:SARS-CoV-2/Wuhan-2023-Omicron-FL.2
7									18254247:SARS-CoV-2/Wuhan-2023-Omicron-EG.5.1.1
7									18254248:SARS-CoV-2/Wuhan-2023-Omicron-GY.1
7									18254249:SARS-CoV-2/Wuhan-2023-Omicron-FL.15
7									18254250:SARS-CoV-2/Wuhan-2023-Omicron-EG.5.1.1
7									18254251:SARS-CoV-2/Wuhan-2023-Omicron-EG.5.1.1
7									18254252:SARS-CoV-2/Wuhan-2023-Omicron-FY.3.1
7									18254253:SARS-CoV-2/Wuhan-2023-Omicron-HK.3
7									18254254:SARS-CoV-2/Wuhan-2023-Omicron-EG.5.1.1
7									18254256:SARS-CoV-2/Wuhan-2023-Omicron-EG.5.1.1
7									18254258:SARS-CoV-2/Wuhan-2023-Omicron-HK.3
7									18254259:SARS-CoV-2/Wuhan-2023-Omicron-HK.3
7									18284743:SARS-CoV-2/Wuhan-2023-Omicron-EG.5.1.4
7									18284744:SARS-CoV-2/Wuhan-2023-Omicron-EG.5.1.1
7									18284745:SARS-CoV-2/Wuhan-2023-Omicron-HK.3
7									18284746:SARS-CoV-2/Wuhan-2023-Omicron-HK.3
7									18284747:SARS-CoV-2/Wuhan-2023-Omicron-HK.3
7									18284749:SARS-CoV-2/Wuhan-2023-Omicron-EG.5.1.1
7									18284750:SARS-CoV-2/Wuhan-2023-Omicron-HK.3
7									18284751:SARS-CoV-2/Wuhan-2023-Omicron-HK.3
7									18284752:SARS-CoV-2/Wuhan-2023-Omicron-HK.3
7									18313190:SARS-CoV-2/Wuhan-2023-Omicron-EG.5.1.1
7									18313191:SARS-CoV-2/Wuhan-2023-Omicron-HK.3
7									18313192:SARS-CoV-2/Wuhan-2023-Omicron-FL.15
7									18313193:SARS-CoV-2/Wuhan-2023-Omicron-HK.3
7									18313194:SARS-CoV-2/Wuhan-2023-Omicron-HK.3
7									18313195:SARS-CoV-2/Wuhan-2023-Omicron-HK.3
7									18313196:SARS-CoV-2/Wuhan-2023-Omicron-HK.3
7									18313197:SARS-CoV-2/Wuhan-2023-Omicron-FY.3
7									18313198:SARS-CoV-2/Wuhan-2023-Omicron-HK.3
7									18313199:SARS-CoV-2/Wuhan-2023-Omicron-HK.3
7									18376488:SARS-CoV-2/Wuhan-2023-Omicron-HK.3
7									18376489:SARS-CoV-2/Wuhan-2023-Omicron-EG.5.1
7									18376490:SARS-CoV-2/Wuhan-2023-Omicron-HK.3
7									18376492:SARS-CoV-2/Wuhan-2023-Omicron-HK.3
7									18376493:SARS-CoV-2/Wuhan-2023-Omicron-HK.3
7									18376494:SARS-CoV-2/Wuhan-2023-Omicron-HK.3
7									18376495:SARS-CoV-2/Wuhan-2023-Omicron-HK.3
7									18376496:SARS-CoV-2/Wuhan-2023-Omicron-HK.3
7									18388912:SARS-CoV-2/Wuhan-2023-Omicron-HK.3
7									18388913:SARS-CoV-2/Wuhan-2023-Omicron-HK.3
7									18388914:SARS-CoV-2/Wuhan-2023-Omicron-EG.5.1.1
7									18388915:SARS-CoV-2/Wuhan-2023-Omicron-HK.3
7									18388917:SARS-CoV-2/Wuhan-2023-Omicron-HK.3
7									18401762:SARS-CoV-2/Wuhan-2023-Omicron-HK.3
7									18401763:SARS-CoV-2/Wuhan-2023-Omicron-EG.5.1.1
7									18401765:SARS-CoV-2/Wuhan-2023-Omicron-EG.5.1
7									18401767:SARS-CoV-2/Wuhan-2023-Omicron-EG.5.1.1
7									18401768:SARS-CoV-2/Wuhan-2023-Omicron-HK.3
7									18438419:SARS-CoV-2/Wuhan-2023-Omicron-HK.3
7									18438421:SARS-CoV-2/Wuhan-2023-Omicron-HK.3
7									18438422:SARS-CoV-2/Wuhan-2023-Omicron-HK.3
7									18438423:SARS-CoV-2/Wuhan-2023-Omicron-HK.3
7									18438427:SARS-CoV-2/Wuhan-2023-Omicron-HK.3
7									18438428:SARS-CoV-2/Wuhan-2023-Omicron-HK.3
7									18438429:SARS-CoV-2/Wuhan-2023-Omicron-EG.5.1.1
7									18485325:SARS-CoV-2/Wuhan-2023-Omicron-HK.3
7									18485328:SARS-CoV-2/Wuhan-2023-Omicron-EG.5.1.1
7									18485333:SARS-CoV-2/Wuhan-2023-Omicron-EG.5.1.1
7									18485337:SARS-CoV-2/Wuhan-2023-Omicron-EG.5.1.1
7									18508545:SARS-CoV-2/Wuhan-2023-Omicron-HK.3
7									18508547:SARS-CoV-2/Wuhan-2023-Omicron-HK.3
7									18508548:SARS-CoV-2/Wuhan-2023-Omicron-HK.3
7									18508549:SARS-CoV-2/Wuhan-2023-Omicron-EG.5.1.1
7									18508550:SARS-CoV-2/Wuhan-2023-Omicron-HK.3
7									18535380:SARS-CoV-2/Wuhan-2023-Omicron-HK.3
7									18535381:SARS-CoV-2/Wuhan-2023-Omicron-HK.3
7									18589882:SARS-CoV-2/Wuhan-2023-Omicron-HK.3
7									18589883:SARS-CoV-2/Wuhan-2023-Omicron-EG.5.1.1
7									18589884:SARS-CoV-2/Wuhan-2023-Omicron-HK.3
7									18589885:SARS-CoV-2/Wuhan-2023-Omicron-HK.3
7									18589886:SARS-CoV-2/Wuhan-2023-Omicron-EG.5.1.1
7									18495162:SARS-CoV-2/Taiyuan-2023-Omicron-FY.3
7									18495163:SARS-CoV-2/Taiyuan-2023-Omicron-XBB.1.5.100
7									18495165:SARS-CoV-2/Taiyuan-2023-Omicron-XBB.1.16
7									18495166:SARS-CoV-2/Taiyuan-2023-Omicron-FL.2.4
7									18495167:SARS-CoV-2/Taiyuan-2023-Omicron-EG.5.1
7									18495168:SARS-CoV-2/Taiyuan-2023-Omicron-FL.23.1
7									18495169:SARS-CoV-2/Taiyuan-2023-Omicron-FL.2
7									18495170:SARS-CoV-2/Taiyuan-2023-Omicron-EG.5.1.1
7									18495171:SARS-CoV-2/Taiyuan-2023-Omicron-FL.23.1
7									18495172:SARS-CoV-2/Taiyuan-2023-Omicron-XBB.1.5.85
7									18495173:SARS-CoV-2/Taiyuan-2023-Omicron-FL.16
7									18495174:SARS-CoV-2/Taiyuan-2023-Omicron-FL.2.3
7									18495175:SARS-CoV-2/Taiyuan-2023-Omicron-FL.2.3
7									18495176:SARS-CoV-2/Taiyuan-2023-Omicron-XBB.1.5
7									18495177:SARS-CoV-2/Taiyuan-2023-Omicron-XBB.1.16
7									18495178:SARS-CoV-2/Taiyuan-2023-Omicron-FL.2.4
7									18495179:SARS-CoV-2/Taiyuan-2023-Omicron-EG.5.1.1
7									18495180:SARS-CoV-2/Taiyuan-2023-Omicron-XBB.1.16
7									18495181:SARS-CoV-2/Taiyuan-2023-Omicron-FY.3
7									18495182:SARS-CoV-2/Taiyuan-2023-Omicron-XBB.1.9.1
7									18495184:SARS-CoV-2/Taiyuan-2023-Omicron-FL.2.3
7									18495185:SARS-CoV-2/Taiyuan-2023-Omicron-FL.16
7									18495186:SARS-CoV-2/Taiyuan-2023-Omicron-FY.3
7									18495187:SARS-CoV-2/Taiyuan-2023-Omicron-FU.1
7									18495188:SARS-CoV-2/Taiyuan-2023-Omicron-EG.5.1.1
7									18495189:SARS-CoV-2/Taiyuan-2023-Omicron-XBB.1.16.1
7									18495190:SARS-CoV-2/Taiyuan-2023-Omicron-GY.1
7									18495191:SARS-CoV-2/Taiyuan-2023-Omicron-FY.3
7									18495193:SARS-CoV-2/Taiyuan-2023-Omicron-FY.3
7									18495195:SARS-CoV-2/Taiyuan-2023-Omicron-FL.4
7									18495196:SARS-CoV-2/Taiyuan-2023-Omicron-FY.3.1
7									18495197:SARS-CoV-2/Taiyuan-2023-Omicron-EG.5.1.1
7									18495198:SARS-CoV-2/Taiyuan-2023-Omicron-EG.5.1.1
7									18495200:SARS-CoV-2/Taiyuan-2023-Omicron-XBB.1.9.1
7									18495201:SARS-CoV-2/Taiyuan-2023-Omicron-FL.2.3
7									18495202:SARS-CoV-2/Taiyuan-2023-Omicron-EG.5.1.1
7									18495203:SARS-CoV-2/Taiyuan-2023-Omicron-XBB.1.16.1
7									18495204:SARS-CoV-2/Taiyuan-2023-Omicron-GY.1
7									18495206:SARS-CoV-2/Taiyuan-2023-Omicron-FY.3.1
7									18495207:SARS-CoV-2/Taiyuan-2023-Omicron-FU.1
7									18495208:SARS-CoV-2/Taiyuan-2023-Omicron-FY.3
7									18495209:SARS-CoV-2/Taiyuan-2023-Omicron-FY.3
7									18495211:SARS-CoV-2/Taiyuan-2023-Omicron-XBB.1.16
7									18495212:SARS-CoV-2/Taiyuan-2023-Omicron-FL.2
7									18495213:SARS-CoV-2/Taiyuan-2023-Omicron-XBB.1.16
7									18495214:SARS-CoV-2/Taiyuan-2023-Omicron-FL.23.1
7									18495215:SARS-CoV-2/Taiyuan-2023-Omicron-FY.3
7									18495216:SARS-CoV-2/Taiyuan-2023-Omicron-EG.5.1.1
7									18495217:SARS-CoV-2/Taiyuan-2023-Omicron-FL.4
7									18495219:SARS-CoV-2/Taiyuan-2023-Omicron-FU.1
7									18495221:SARS-CoV-2/Taiyuan-2023-Omicron-FU.1
7									18495222:SARS-CoV-2/Taiyuan-2023-Omicron-FU.1
7									18495223:SARS-CoV-2/Taiyuan-2023-Omicron-FL.4
7									18495224:SARS-CoV-2/Taiyuan-2023-Omicron-FL.4.6
7									18495225:SARS-CoV-2/Taiyuan-2023-Omicron-XBB.1.16
7									18495226:SARS-CoV-2/Taiyuan-2023-Omicron-XBB.1.9.2
7									18495227:SARS-CoV-2/Taiyuan-2023-Omicron-XBB.1.16
7									18495228:SARS-CoV-2/Taiyuan-2023-Omicron-FL.5
7									18495229:SARS-CoV-2/Taiyuan-2023-Omicron-FL.5
7									18495230:SARS-CoV-2/Taiyuan-2023-Omicron-FY.3
7									18495231:SARS-CoV-2/Taiyuan-2023-Omicron-EG.5.1
7									18495232:SARS-CoV-2/Taiyuan-2023-Omicron-FU.1
7									18495233:SARS-CoV-2/Taiyuan-2023-Omicron-XBB.1.16
7									18495235:SARS-CoV-2/Taiyuan-2023-Omicron-FL.4
7									18495236:SARS-CoV-2/Taiyuan-2023-Omicron-FL.4
7									18495237:SARS-CoV-2/Taiyuan-2023-Omicron-FY.3.1
7									18495238:SARS-CoV-2/Taiyuan-2023-Omicron-EG.5.1.1
7									18495239:SARS-CoV-2/Taiyuan-2023-Omicron-FL.4
7									18495240:SARS-CoV-2/Taiyuan-2023-Omicron-XBB.1.16
7									18495241:SARS-CoV-2/Taiyuan-2023-Omicron-EG.5.1.1
7									18495242:SARS-CoV-2/Taiyuan-2023-Omicron-EG.5.1.1
7									18495243:SARS-CoV-2/Taiyuan-2023-Omicron-FL.2.4
7									18495244:SARS-CoV-2/Taiyuan-2023-Omicron-FL.2.3
7									18495245:SARS-CoV-2/Taiyuan-2023-Omicron-XBB.1.22.1
7									18495246:SARS-CoV-2/Taiyuan-2023-Omicron-FL.2.4
7									18495247:SARS-CoV-2/Taiyuan-2023-Omicron-XBB.1.16
7									18495248:SARS-CoV-2/Taiyuan-2023-Omicron-FU.1
7									18495249:SARS-CoV-2/Taiyuan-2023-Omicron-FY.3
7									18495250:SARS-CoV-2/Taiyuan-2023-Omicron-FU.1
7									18495252:SARS-CoV-2/Taiyuan-2023-Omicron-FY.3
7									18495253:SARS-CoV-2/Taiyuan-2023-Omicron-XBB.1.16.1
7									18495254:SARS-CoV-2/Taiyuan-2023-Omicron-EG.5.1.1
7									18495255:SARS-CoV-2/Taiyuan-2023-Omicron-FL.2.3
7									18495256:SARS-CoV-2/Taiyuan-2023-Omicron-FY.3
7									18495257:SARS-CoV-2/Taiyuan-2023-Omicron-XBB.1.16
7									18495258:SARS-CoV-2/Taiyuan-2023-Omicron-XBB.1.16
7									18495259:SARS-CoV-2/Taiyuan-2023-Omicron-XBB.1.16
7									18495261:SARS-CoV-2/Taiyuan-2023-Omicron-FL.16
7									18495262:SARS-CoV-2/Taiyuan-2023-Omicron-XBB.1.42.2
7									18495263:SARS-CoV-2/Taiyuan-2023-Omicron-EG.5.1.4
7									18495264:SARS-CoV-2/Taiyuan-2023-Omicron-EG.5.1.1
7									18495265:SARS-CoV-2/Taiyuan-2023-Omicron-EG.5.1.1
7									18495267:SARS-CoV-2/Taiyuan-2023-Omicron-XBB.1.42.2
7									18495268:SARS-CoV-2/Taiyuan-2023-Omicron-XBB.1.42.2
7									18495269:SARS-CoV-2/Taiyuan-2023-Omicron-FY.3
7									18495270:SARS-CoV-2/Taiyuan-2023-Omicron-FL.24
7									18495271:SARS-CoV-2/Taiyuan-2023-Omicron-EG.5.1.1
7									18495272:SARS-CoV-2/Taiyuan-2023-Omicron-EG.5.1.1
7									18495273:SARS-CoV-2/Taiyuan-2023-Omicron-EG.5.1.1
7									18495274:SARS-CoV-2/Taiyuan-2023-Omicron-XBB.1.16.1
7									18495275:SARS-CoV-2/Taiyuan-2023-Omicron-EG.5.1.1
7									18495277:SARS-CoV-2/Taiyuan-2023-Omicron-FY.3
7									18495278:SARS-CoV-2/Taiyuan-2023-Omicron-EG.5.1.1
7									18495279:SARS-CoV-2/Taiyuan-2023-Omicron-FY.3
7									18495281:SARS-CoV-2/Taiyuan-2023-Omicron-XBB.1.9.2
7									18495283:SARS-CoV-2/Taiyuan-2023-Omicron-FY.3
7									18495284:SARS-CoV-2/Taiyuan-2023-Omicron-XBB.1.16.1
7									18495285:SARS-CoV-2/Taiyuan-2023-Omicron-FL.4
7									18495286:SARS-CoV-2/Taiyuan-2023-Omicron-EG.5.1.1
7									18495287:SARS-CoV-2/Taiyuan-2023-Omicron-FY.3.1
7									18495288:SARS-CoV-2/Taiyuan-2023-Omicron-FY.3
7									18495289:SARS-CoV-2/Taiyuan-2023-Omicron-FY.3.1
7									18495290:SARS-CoV-2/Taiyuan-2023-Omicron-EG.5.1.1
7									18495291:SARS-CoV-2/Taiyuan-2023-Omicron-EG.5.1.1
7									18495292:SARS-CoV-2/Taiyuan-2023-Omicron-EG.5.1.1
7									18495293:SARS-CoV-2/Taiyuan-2023-Omicron-EG.5.1.1
7									18495294:SARS-CoV-2/Taiyuan-2023-Omicron-FE.1.1.3
7									18495295:SARS-CoV-2/Taiyuan-2023-Omicron-EG.5.1.1
7									18495296:SARS-CoV-2/Taiyuan-2023-Omicron-EG.5.1.1
7									18495297:SARS-CoV-2/Taiyuan-2023-Omicron-FE.1.1
7									18495298:SARS-CoV-2/Taiyuan-2023-Omicron-FL.4
7									18495299:SARS-CoV-2/Taiyuan-2023-Omicron-GY.1
7									18495300:SARS-CoV-2/Taiyuan-2023-Omicron-HK.3
7									18495301:SARS-CoV-2/Taiyuan-2023-Omicron-FL.2
7									18495302:SARS-CoV-2/Taiyuan-2023-Omicron-FU.2.1
7									18495305:SARS-CoV-2/Taiyuan-2023-Omicron-EG.5.1.1
7									18495306:SARS-CoV-2/Taiyuan-2023-Omicron-XBB.1.9.1
7									18495307:SARS-CoV-2/Taiyuan-2023-Omicron-EG.5.1.1
7									18495308:SARS-CoV-2/Taiyuan-2023-Omicron-FY.3.1
7									18495309:SARS-CoV-2/Taiyuan-2023-Omicron-FY.3
7									18495310:SARS-CoV-2/Taiyuan-2023-Omicron-EG.5.1.1
7									18495311:SARS-CoV-2/Taiyuan-2023-Omicron-XBB.1.16.1
7									18495312:SARS-CoV-2/Taiyuan-2023-Omicron-EG.5.1.1
7									18495314:SARS-CoV-2/Taiyuan-2023-Omicron-FY.3.1
7									18495315:SARS-CoV-2/Taiyuan-2023-Omicron-FU.1
7									18495316:SARS-CoV-2/Taiyuan-2023-Omicron-FL.4
7									18495317:SARS-CoV-2/Taiyuan-2023-Omicron-EG.5.1.1
7									18495318:SARS-CoV-2/Taiyuan-2023-Omicron-EG.5.1.1
7									18495319:SARS-CoV-2/Taiyuan-2023-Omicron-EG.5.1.1
7									18495320:SARS-CoV-2/Taiyuan-2023-Omicron-FY.3.1
7									18495321:SARS-CoV-2/Taiyuan-2023-Omicron-EG.5.1.1
7									18495322:SARS-CoV-2/Taiyuan-2023-Omicron-EG.5.1.1
7									18495323:SARS-CoV-2/Taiyuan-2023-Omicron-FY.3
7									18495324:SARS-CoV-2/Taiyuan-2023-Omicron-XBB.1.42.2
7									18495325:SARS-CoV-2/Taiyuan-2023-Omicron-EG.5.1.1
7									18495326:SARS-CoV-2/Taiyuan-2023-Omicron-EG.5.1.1
7									18495327:SARS-CoV-2/Taiyuan-2023-Omicron-FY.3
7									18495328:SARS-CoV-2/Taiyuan-2023-Omicron-EG.5.1.1
7									18495329:SARS-CoV-2/Taiyuan-2023-Omicron-EG.5.1.1
7									18495330:SARS-CoV-2/Taiyuan-2023-Omicron-EG.5.1.1
7									18495331:SARS-CoV-2/Taiyuan-2023-Omicron-XBB.1.16
7									18495332:SARS-CoV-2/Taiyuan-2023-Omicron-EG.5.1.1
7									18495333:SARS-CoV-2/Taiyuan-2023-Omicron-EG.5.1.1
7									18495334:SARS-CoV-2/Taiyuan-2023-Omicron-EG.5.1.1
7									18495335:SARS-CoV-2/Taiyuan-2023-Omicron-EG.5.1.1
7									18495336:SARS-CoV-2/Taiyuan-2023-Omicron-EG.5.1.1
7									18495337:SARS-CoV-2/Taiyuan-2023-Omicron-FY.3
7									18495338:SARS-CoV-2/Taiyuan-2023-Omicron-EG.5.1.1
7									18495339:SARS-CoV-2/Taiyuan-2023-Omicron-XBB.1.16.1
7									18495340:SARS-CoV-2/Taiyuan-2023-Omicron-EG.5.1.1
7									18495341:SARS-CoV-2/Taiyuan-2023-Omicron-EG.5.1.1
7									18495342:SARS-CoV-2/Taiyuan-2023-Omicron-FY.3
7									18495344:SARS-CoV-2/Taiyuan-2023-Omicron-EG.5.1.1
7									18495345:SARS-CoV-2/Taiyuan-2023-Omicron-HK.3
7									18495346:SARS-CoV-2/Taiyuan-2023-Omicron-EG.5.1.1
7									18495347:SARS-CoV-2/Taiyuan-2023-Omicron-EG.5.1.1
7									18495348:SARS-CoV-2/Taiyuan-2023-Omicron-FE.1.1
7									18495349:SARS-CoV-2/Taiyuan-2023-Omicron-FE.1.1
7									18495351:SARS-CoV-2/Taiyuan-2023-Omicron-EG.5.1.1
7									18495352:SARS-CoV-2/Taiyuan-2023-Omicron-EG.5.1.1
7									18495353:SARS-CoV-2/Taiyuan-2023-Omicron-EG.5.1.1
7									18495354:SARS-CoV-2/Taiyuan-2023-recombinant-XBB.1.16
7									18495355:SARS-CoV-2/Taiyuan-2023-Omicron-EG.5.1.1
7									18495356:SARS-CoV-2/Taiyuan-2023-Omicron-EG.5.1.1
7									18495358:SARS-CoV-2/Taiyuan-2023-Omicron-EG.5.1.1
7									18495359:SARS-CoV-2/Taiyuan-2023-Omicron-EG.5.1.1
7									18495360:SARS-CoV-2/Taiyuan-2023-Omicron-EG.5.1.1
7									18495361:SARS-CoV-2/Taiyuan-2023-Omicron-FL.2.3
7									18495362:SARS-CoV-2/Taiyuan-2023-Omicron-FL.24
7									18495363:SARS-CoV-2/Taiyuan-2023-Omicron-FL.24
7									18495364:SARS-CoV-2/Taiyuan-2023-Omicron-EG.5.1.1
7									18495365:SARS-CoV-2/Taiyuan-2023-Omicron-EG.5.1.1
7									18495366:SARS-CoV-2/Taiyuan-2023-Omicron-EG.5.1.1
7									18495367:SARS-CoV-2/Taiyuan-2023-Omicron-HK.3
7									18495368:SARS-CoV-2/Taiyuan-2023-Omicron-EG.5.1.1
7									18495369:SARS-CoV-2/Taiyuan-2023-Omicron-EG.5.1.1
7									18495370:SARS-CoV-2/Taiyuan-2023-Omicron-FY.3
7									18495371:SARS-CoV-2/Taiyuan-2023-Omicron-FY.3.1
7									18495372:SARS-CoV-2/Taiyuan-2023-Omicron-FY.3
7									18495374:SARS-CoV-2/Taiyuan-2023-Omicron-FY.3
7									18495375:SARS-CoV-2/Taiyuan-2023-Omicron-EG.5.1.1
7									18495377:SARS-CoV-2/Taiyuan-2023-Omicron-EG.5.1.1
7									18495378:SARS-CoV-2/Taiyuan-2023-Omicron-FY.3
7									18495379:SARS-CoV-2/Taiyuan-2023-Omicron-FY.3
7									18495380:SARS-CoV-2/Taiyuan-2023-Omicron-EG.5.1.1
7									18495381:SARS-CoV-2/Taiyuan-2023-Omicron-FY.3.1
7									18495382:SARS-CoV-2/Taiyuan-2023-Omicron-EG.5.1.1
7									18495383:SARS-CoV-2/Taiyuan-2023-Omicron-EG.5.1.1
7									18495384:SARS-CoV-2/Taiyuan-2023-Omicron-EG.5.1.1
7									18495385:SARS-CoV-2/Taiyuan-2023-Omicron-EG.5.1.1
7									18495386:SARS-CoV-2/Taiyuan-2023-Omicron-EG.5.1.1
7									18495387:SARS-CoV-2/Taiyuan-2023-Omicron-EG.5.1
7									18495388:SARS-CoV-2/Taiyuan-2023-Omicron-FY.3
7									18495389:SARS-CoV-2/Taiyuan-2023-Omicron-EG.5.1.1
7									18495390:SARS-CoV-2/Taiyuan-2023-Omicron-XBB.1.16
7									18495391:SARS-CoV-2/Taiyuan-2023-Omicron-FY.3.1
7									18495392:SARS-CoV-2/Taiyuan-2023-Omicron-EG.5.1.1
7									18495393:SARS-CoV-2/Taiyuan-2023-Omicron-EG.5.1.1
7									18495394:SARS-CoV-2/Taiyuan-2023-Omicron-HK.3
7									18495395:SARS-CoV-2/Taiyuan-2023-Omicron-EG.5.1.1
7									18495397:SARS-CoV-2/Taiyuan-2023-Omicron-EG.5.1.1
7									18495398:SARS-CoV-2/Taiyuan-2023-Omicron-HK.1
7									18495399:SARS-CoV-2/Taiyuan-2023-Omicron-EG.5.1.1
7									18495400:SARS-CoV-2/Taiyuan-2023-Omicron-EG.5.1.1
7									18495401:SARS-CoV-2/Taiyuan-2023-Omicron-HK.2
7									18495402:SARS-CoV-2/Taiyuan-2023-Omicron-EG.5.1.1
7									18495403:SARS-CoV-2/Taiyuan-2023-Omicron-HK.3
7									18495404:SARS-CoV-2/Taiyuan-2023-Omicron-EG.5.1.1
7									18495405:SARS-CoV-2/Taiyuan-2023-Omicron-EG.5.1.1
7									18495406:SARS-CoV-2/Taiyuan-2023-Omicron-EG.5.1.1
7									18495407:SARS-CoV-2/Taiyuan-2023-Omicron-EG.5.1.1
7									18495408:SARS-CoV-2/Taiyuan-2023-Omicron-FY.3.1
7									18495409:SARS-CoV-2/Taiyuan-2023-Omicron-HK.3
7									18495410:SARS-CoV-2/Taiyuan-2023-Omicron-EG.5.1.1
7									18495411:SARS-CoV-2/Taiyuan-2023-Omicron-HK.3
7									18495412:SARS-CoV-2/Taiyuan-2023-Omicron-HK.3
7									18495413:SARS-CoV-2/Taiyuan-2023-Omicron-EG.5.1.1
7									18495414:SARS-CoV-2/Taiyuan-2023-Omicron-EG.5.1.1
7									18495415:SARS-CoV-2/Taiyuan-2023-Omicron-FL.15
7									18495417:SARS-CoV-2/Taiyuan-2023-Omicron-EG.5.1
7									18495418:SARS-CoV-2/Taiyuan-2023-Omicron-EG.5.1.1
7									18495419:SARS-CoV-2/Taiyuan-2023-Omicron-HK.3
7									18495420:SARS-CoV-2/Taiyuan-2023-Omicron-EG.5.1.1
7									18495421:SARS-CoV-2/Taiyuan-2023-Omicron-HK.3
7									18495422:SARS-CoV-2/Taiyuan-2023-Omicron-EG.5.1.1
7									18495423:SARS-CoV-2/Taiyuan-2023-Omicron-EG.5.1.1
7									18495425:SARS-CoV-2/Taiyuan-2023-Omicron-HK.3
7									18495427:SARS-CoV-2/Taiyuan-2023-Omicron-HK.3
7									18495428:SARS-CoV-2/Taiyuan-2023-Omicron-EG.5.1.1
7									18495429:SARS-CoV-2/Taiyuan-2023-Omicron-EG.5.1.1
7									18495431:SARS-CoV-2/Taiyuan-2023-Omicron-HK.3
7									18495432:SARS-CoV-2/Taiyuan-2023-Omicron-EG.5.1.1
7									18495433:SARS-CoV-2/Taiyuan-2023-Omicron-EG.5.1.1
7									18495434:SARS-CoV-2/Taiyuan-2023-Omicron-HK.2
7									18495435:SARS-CoV-2/Taiyuan-2023-Omicron-HK.3
7									18495436:SARS-CoV-2/Taiyuan-2023-Omicron-HK.3
7									18495437:SARS-CoV-2/Taiyuan-2023-Omicron-HK.3
7									18495438:SARS-CoV-2/Taiyuan-2023-Omicron-EG.5.1.1
7									18495439:SARS-CoV-2/Taiyuan-2023-Omicron-EG.5.1.1
7									18495440:SARS-CoV-2/Taiyuan-2023-Omicron-EG.5.1
7									18495441:SARS-CoV-2/Taiyuan-2023-Omicron-EG.5.1.1
7									18495442:SARS-CoV-2/Taiyuan-2023-Omicron-FL.15
7									18495444:SARS-CoV-2/Taiyuan-2023-Omicron-EG.5.1.1
7									18495445:SARS-CoV-2/Taiyuan-2023-Omicron-EG.5.1.1
7									18495446:SARS-CoV-2/Taiyuan-2023-Omicron-EG.5.1.1
7									18495447:SARS-CoV-2/Taiyuan-2023-Omicron-HK.3
7									18495450:SARS-CoV-2/Taiyuan-2023-Omicron-HK.3
7									18495451:SARS-CoV-2/Taiyuan-2023-Omicron-EG.5.1.1
7									18495452:SARS-CoV-2/Taiyuan-2023-Omicron-HK.3
7									18495453:SARS-CoV-2/Taiyuan-2023-Omicron-EG.5.1.1
7									18495454:SARS-CoV-2/Taiyuan-2023-Omicron-EG.5.1.1
7									18495455:SARS-CoV-2/Taiyuan-2023-Omicron-EG.5.1.1
7									18495456:SARS-CoV-2/Taiyuan-2023-Omicron-EG.5.1.1
7									18495457:SARS-CoV-2/Taiyuan-2023-Omicron-EG.5.1.1
7									18495458:SARS-CoV-2/Taiyuan-2023-Omicron-HK.3
7									18495459:SARS-CoV-2/Taiyuan-2023-Omicron-HK.3
7									18495461:SARS-CoV-2/Taiyuan-2023-Omicron-HK.3
7									18495462:SARS-CoV-2/Taiyuan-2023-Omicron-HK.3
7									18495464:SARS-CoV-2/Taiyuan-2023-Omicron-HK.2
7									18495465:SARS-CoV-2/Taiyuan-2023-Omicron-HK.3
7									18495467:SARS-CoV-2/Taiyuan-2023-Omicron-HK.3
7									18495468:SARS-CoV-2/Taiyuan-2023-Omicron-EG.5.1.1
7									18495470:SARS-CoV-2/Taiyuan-2023-Omicron-HK.3
7									18495471:SARS-CoV-2/Taiyuan-2023-Omicron-HK.3
7									18495472:SARS-CoV-2/Taiyuan-2023-Omicron-HK.3
7									18495473:SARS-CoV-2/Taiyuan-2023-Omicron-HK.3
7									18495474:SARS-CoV-2/Taiyuan-2023-Omicron-HK.3
7									18495475:SARS-CoV-2/Taiyuan-2023-Omicron-HK.3
7									18495477:SARS-CoV-2/Taiyuan-2023-Omicron-HK.3
7									18495478:SARS-CoV-2/Taiyuan-2023-Omicron-EG.5.1
7									18495479:SARS-CoV-2/Taiyuan-2023-Omicron-EG.5.1
7									18495480:SARS-CoV-2/Taiyuan-2023-Omicron-HK.3
7									18495481:SARS-CoV-2/Taiyuan-2023-Omicron-HK.2
7									18495482:SARS-CoV-2/Taiyuan-2023-Omicron-HK.3
7									18495483:SARS-CoV-2/Taiyuan-2023-Omicron-EG.5.1.1
7									18495484:SARS-CoV-2/Taiyuan-2023-Omicron-EG.5.1.1
7									18495485:SARS-CoV-2/Taiyuan-2023-Omicron-HK.3
7									18495486:SARS-CoV-2/Taiyuan-2023-Omicron-HK.3
7									18495487:SARS-CoV-2/Taiyuan-2023-Omicron-HK.3
7									18495489:SARS-CoV-2/Taiyuan-2023-Omicron-EG.5.1.1
7									18495490:SARS-CoV-2/Taiyuan-2023-Omicron-EG.5.1.1
7									18495491:SARS-CoV-2/Taiyuan-2023-Omicron-HK.3
7									18495492:SARS-CoV-2/Taiyuan-2023-Omicron-HK.3
7									18495493:SARS-CoV-2/Taiyuan-2023-Omicron-EG.5.1
7									18495494:SARS-CoV-2/Taiyuan-2023-Omicron-HK.3
7									18495495:SARS-CoV-2/Taiyuan-2023-Omicron-HK.3
7									18495496:SARS-CoV-2/Taiyuan-2023-Omicron-HK.3
7									18495497:SARS-CoV-2/Taiyuan-2023-Omicron-HK.3
7									18495498:SARS-CoV-2/Taiyuan-2023-Omicron-HK.3
7									18495499:SARS-CoV-2/Taiyuan-2023-Omicron-HK.3
7									18495500:SARS-CoV-2/Taiyuan-2023-Omicron-HK.3
7									18495501:SARS-CoV-2/Taiyuan-2023-Omicron-HK.3
7									18495502:SARS-CoV-2/Taiyuan-2023-Omicron-HK.3
7									18495504:SARS-CoV-2/Taiyuan-2023-Omicron-HK.3
7									18495505:SARS-CoV-2/Taiyuan-2023-Omicron-HK.3
7									18495506:SARS-CoV-2/Taiyuan-2023-Omicron-EG.5.1.1
7									18495507:SARS-CoV-2/Taiyuan-2023-Omicron-HK.3
7									18495508:SARS-CoV-2/Taiyuan-2023-Omicron-HK.3
7									18495509:SARS-CoV-2/Taiyuan-2023-Omicron-HK.3
7									18495511:SARS-CoV-2/Taiyuan-2023-Omicron-HK.3
7									18495513:SARS-CoV-2/Taiyuan-2023-Omicron-HK.3
7									18495514:SARS-CoV-2/Taiyuan-2023-Omicron-HK.3
7									18495515:SARS-CoV-2/Taiyuan-2023-Omicron-HK.3
7									18495516:SARS-CoV-2/Taiyuan-2023-Omicron-HK.3
7									18495517:SARS-CoV-2/Taiyuan-2023-Omicron-HK.3
7									18495518:SARS-CoV-2/Taiyuan-2023-Omicron-EG.5.1
7									18495519:SARS-CoV-2/Taiyuan-2023-Omicron-HK.3
7									18495520:SARS-CoV-2/Taiyuan-2023-Omicron-HK.3
7									18495521:SARS-CoV-2/Taiyuan-2023-Omicron-HK.3
7									18495522:SARS-CoV-2/Taiyuan-2023-Omicron-HK.3
7									18495524:SARS-CoV-2/Taiyuan-2023-Omicron-HK.3
7									18495525:SARS-CoV-2/Taiyuan-2023-Omicron-EG.5.1.4
7									18495526:SARS-CoV-2/Taiyuan-2023-Omicron-HK.3
7									18495529:SARS-CoV-2/Taiyuan-2023-Omicron-HK.3
7									18495530:SARS-CoV-2/Taiyuan-2023-Omicron-EG.5.1.1
7									18495533:SARS-CoV-2/Taiyuan-2023-Omicron-HK.3
7									18495535:SARS-CoV-2/Taiyuan-2023-Omicron-HK.3
8	8	29402	6601	29399	6600	29399	6600	18495231:SARS-CoV-2/Taiyuan-2023-Omicron-EG.5.1	18495199:SARS-CoV-2/Taiyuan-2023-Omicron-FR.1.4	18495364:SARS-CoV-2/Taiyuan-2023-Omicron-EG.5.1.1	NS	NS	NS	NS	NS	NS	NS	NS	3.99688103237539E-05
8									17729946:SARS-CoV-2/Wuhan-2023-Omicron-EG.5.1.1	18495199:SARS-CoV-2/Taiyuan-2023-Omicron-FR.1.4
8									17729948:SARS-CoV-2/Wuhan-2023-Omicron-EG.5.1.1
8									17794197:SARS-CoV-2/Wuhan-2023-Omicron-HK.5
8									17801845:SARS-CoV-2/Wuhan-2023-Omicron-EG.5.1
8									17837028:SARS-CoV-2/Wuhan-2023-Omicron-HK.1
8									17978544:SARS-CoV-2/Wuhan-2023-Omicron-HK.2
8									17978549:SARS-CoV-2/Wuhan-2023-Omicron-EG.5.1.1
8									17978550:SARS-CoV-2/Wuhan-2023-Omicron-EG.5.1.1
8									17978554:SARS-CoV-2/Wuhan-2023-Omicron-EG.5.1.1
8									17978556:SARS-CoV-2/Wuhan-2023-Omicron-HK.3
8									18006119:SARS-CoV-2/Wuhan-2023-Omicron-EG.5.1.1
8									18055564:SARS-CoV-2/Wuhan-2023-Omicron-EG.5.1.1
8									18078283:SARS-CoV-2/Wuhan-2023-Omicron-EG.5.1.1
8									18078296:SARS-CoV-2/Wuhan-2023-Omicron-EG.5.1
8									18078299:SARS-CoV-2/Wuhan-2023-Omicron-EG.5.1.1
8									18078308:SARS-CoV-2/Wuhan-2023-Omicron-EG.5.1.1
8									18078310:SARS-CoV-2/Wuhan-2023-Omicron-EG.5.1.1
8									18105539:SARS-CoV-2/Wuhan-2023-Omicron-EG.5.1.1
8									18105541:SARS-CoV-2/Wuhan-2023-Omicron-EG.5.1.1
8									18105543:SARS-CoV-2/Wuhan-2023-Omicron-EG.5.1.1
8									18105544:SARS-CoV-2/Wuhan-2023-Omicron-EG.5.1.1
8									18105548:SARS-CoV-2/Wuhan-2023-Omicron-EG.5.1.1
8									18146044:SARS-CoV-2/Wuhan-2023-Omicron-HK.3
8									18146046:SARS-CoV-2/Wuhan-2023-Omicron-HK.3
8									18146047:SARS-CoV-2/Wuhan-2023-Omicron-EG.5.1.1
8									18146049:SARS-CoV-2/Wuhan-2023-Omicron-EG.5.1.1
8									18146050:SARS-CoV-2/Wuhan-2023-Omicron-HK.3
8									18146053:SARS-CoV-2/Wuhan-2023-Omicron-HK.3
8									18146054:SARS-CoV-2/Wuhan-2023-Omicron-HK.3
8									18146058:SARS-CoV-2/Wuhan-2023-Omicron-HK.3
8									18146059:SARS-CoV-2/Wuhan-2023-Omicron-EG.5.1.1
8									18146060:SARS-CoV-2/Wuhan-2023-Omicron-EG.5.1.1
8									18146061:SARS-CoV-2/Wuhan-2023-Omicron-HK.4
8									18217222:SARS-CoV-2/Wuhan-2023-Omicron-HK.3
8									18217223:SARS-CoV-2/Wuhan-2023-Omicron-HK.3
8									18217225:SARS-CoV-2/Wuhan-2023-Omicron-HK.4
8									18217227:SARS-CoV-2/Wuhan-2023-Omicron-HK.3
8									18217228:SARS-CoV-2/Wuhan-2023-Omicron-HK.3
8									18217229:SARS-CoV-2/Wuhan-2023-Omicron-HK.4
8									18217230:SARS-CoV-2/Wuhan-2023-Omicron-HK.4
8									18217231:SARS-CoV-2/Wuhan-2023-Omicron-HK.3
8									18254241:SARS-CoV-2/Wuhan-2023-Omicron-EG.5.1.1
8									18254242:SARS-CoV-2/Wuhan-2023-Omicron-HK.3
8									18254243:SARS-CoV-2/Wuhan-2023-Omicron-EG.5.1.1
8									18254244:SARS-CoV-2/Wuhan-2023-Omicron-EG.5.1.1
8									18254247:SARS-CoV-2/Wuhan-2023-Omicron-EG.5.1.1
8									18254250:SARS-CoV-2/Wuhan-2023-Omicron-EG.5.1.1
8									18254251:SARS-CoV-2/Wuhan-2023-Omicron-EG.5.1.1
8									18254253:SARS-CoV-2/Wuhan-2023-Omicron-HK.3
8									18254254:SARS-CoV-2/Wuhan-2023-Omicron-EG.5.1.1
8									18254256:SARS-CoV-2/Wuhan-2023-Omicron-EG.5.1.1
8									18254259:SARS-CoV-2/Wuhan-2023-Omicron-HK.3
8									18284744:SARS-CoV-2/Wuhan-2023-Omicron-EG.5.1.1
8									18284745:SARS-CoV-2/Wuhan-2023-Omicron-HK.3
8									18284746:SARS-CoV-2/Wuhan-2023-Omicron-HK.3
8									18284749:SARS-CoV-2/Wuhan-2023-Omicron-EG.5.1.1
8									18284750:SARS-CoV-2/Wuhan-2023-Omicron-HK.3
8									18284751:SARS-CoV-2/Wuhan-2023-Omicron-HK.3
8									18313191:SARS-CoV-2/Wuhan-2023-Omicron-HK.3
8									18313193:SARS-CoV-2/Wuhan-2023-Omicron-HK.3
8									18313194:SARS-CoV-2/Wuhan-2023-Omicron-HK.3
8									18313195:SARS-CoV-2/Wuhan-2023-Omicron-HK.3
8									18313199:SARS-CoV-2/Wuhan-2023-Omicron-HK.3
8									18376488:SARS-CoV-2/Wuhan-2023-Omicron-HK.3
8									18376490:SARS-CoV-2/Wuhan-2023-Omicron-HK.3
8									18376492:SARS-CoV-2/Wuhan-2023-Omicron-HK.3
8									18376495:SARS-CoV-2/Wuhan-2023-Omicron-HK.3
8									18376496:SARS-CoV-2/Wuhan-2023-Omicron-HK.3
8									18388912:SARS-CoV-2/Wuhan-2023-Omicron-HK.3
8									18388913:SARS-CoV-2/Wuhan-2023-Omicron-HK.3
8									18388914:SARS-CoV-2/Wuhan-2023-Omicron-EG.5.1.1
8									18401762:SARS-CoV-2/Wuhan-2023-Omicron-HK.3
8									18438421:SARS-CoV-2/Wuhan-2023-Omicron-HK.3
8									18438422:SARS-CoV-2/Wuhan-2023-Omicron-HK.3
8									18438423:SARS-CoV-2/Wuhan-2023-Omicron-HK.3
8									18438427:SARS-CoV-2/Wuhan-2023-Omicron-HK.3
8									18438428:SARS-CoV-2/Wuhan-2023-Omicron-HK.3
8									18485325:SARS-CoV-2/Wuhan-2023-Omicron-HK.3
8									18485337:SARS-CoV-2/Wuhan-2023-Omicron-EG.5.1.1
8									18508545:SARS-CoV-2/Wuhan-2023-Omicron-HK.3
8									18508547:SARS-CoV-2/Wuhan-2023-Omicron-HK.3
8									18508549:SARS-CoV-2/Wuhan-2023-Omicron-EG.5.1.1
8									18508550:SARS-CoV-2/Wuhan-2023-Omicron-HK.3
8									18589882:SARS-CoV-2/Wuhan-2023-Omicron-HK.3
8									18589883:SARS-CoV-2/Wuhan-2023-Omicron-EG.5.1.1
8									18589885:SARS-CoV-2/Wuhan-2023-Omicron-HK.3
8									18495170:SARS-CoV-2/Taiyuan-2023-Omicron-EG.5.1.1
8									18495179:SARS-CoV-2/Taiyuan-2023-Omicron-EG.5.1.1
8									18495188:SARS-CoV-2/Taiyuan-2023-Omicron-EG.5.1.1
8									18495197:SARS-CoV-2/Taiyuan-2023-Omicron-EG.5.1.1
8									18495198:SARS-CoV-2/Taiyuan-2023-Omicron-EG.5.1.1
8									18495202:SARS-CoV-2/Taiyuan-2023-Omicron-EG.5.1.1
8									18495216:SARS-CoV-2/Taiyuan-2023-Omicron-EG.5.1.1
8									18495238:SARS-CoV-2/Taiyuan-2023-Omicron-EG.5.1.1
8									18495241:SARS-CoV-2/Taiyuan-2023-Omicron-EG.5.1.1
8									18495242:SARS-CoV-2/Taiyuan-2023-Omicron-EG.5.1.1
8									18495254:SARS-CoV-2/Taiyuan-2023-Omicron-EG.5.1.1
8									18495264:SARS-CoV-2/Taiyuan-2023-Omicron-EG.5.1.1
8									18495265:SARS-CoV-2/Taiyuan-2023-Omicron-EG.5.1.1
8									18495271:SARS-CoV-2/Taiyuan-2023-Omicron-EG.5.1.1
8									18495272:SARS-CoV-2/Taiyuan-2023-Omicron-EG.5.1.1
8									18495273:SARS-CoV-2/Taiyuan-2023-Omicron-EG.5.1.1
8									18495275:SARS-CoV-2/Taiyuan-2023-Omicron-EG.5.1.1
8									18495278:SARS-CoV-2/Taiyuan-2023-Omicron-EG.5.1.1
8									18495286:SARS-CoV-2/Taiyuan-2023-Omicron-EG.5.1.1
8									18495290:SARS-CoV-2/Taiyuan-2023-Omicron-EG.5.1.1
8									18495291:SARS-CoV-2/Taiyuan-2023-Omicron-EG.5.1.1
8									18495292:SARS-CoV-2/Taiyuan-2023-Omicron-EG.5.1.1
8									18495293:SARS-CoV-2/Taiyuan-2023-Omicron-EG.5.1.1
8									18495295:SARS-CoV-2/Taiyuan-2023-Omicron-EG.5.1.1
8									18495296:SARS-CoV-2/Taiyuan-2023-Omicron-EG.5.1.1
8									18495300:SARS-CoV-2/Taiyuan-2023-Omicron-HK.3
8									18495305:SARS-CoV-2/Taiyuan-2023-Omicron-EG.5.1.1
8									18495307:SARS-CoV-2/Taiyuan-2023-Omicron-EG.5.1.1
8									18495310:SARS-CoV-2/Taiyuan-2023-Omicron-EG.5.1.1
8									18495312:SARS-CoV-2/Taiyuan-2023-Omicron-EG.5.1.1
8									18495317:SARS-CoV-2/Taiyuan-2023-Omicron-EG.5.1.1
8									18495318:SARS-CoV-2/Taiyuan-2023-Omicron-EG.5.1.1
8									18495319:SARS-CoV-2/Taiyuan-2023-Omicron-EG.5.1.1
8									18495321:SARS-CoV-2/Taiyuan-2023-Omicron-EG.5.1.1
8									18495322:SARS-CoV-2/Taiyuan-2023-Omicron-EG.5.1.1
8									18495325:SARS-CoV-2/Taiyuan-2023-Omicron-EG.5.1.1
8									18495326:SARS-CoV-2/Taiyuan-2023-Omicron-EG.5.1.1
8									18495328:SARS-CoV-2/Taiyuan-2023-Omicron-EG.5.1.1
8									18495329:SARS-CoV-2/Taiyuan-2023-Omicron-EG.5.1.1
8									18495330:SARS-CoV-2/Taiyuan-2023-Omicron-EG.5.1.1
8									18495332:SARS-CoV-2/Taiyuan-2023-Omicron-EG.5.1.1
8									18495333:SARS-CoV-2/Taiyuan-2023-Omicron-EG.5.1.1
8									18495334:SARS-CoV-2/Taiyuan-2023-Omicron-EG.5.1.1
8									18495335:SARS-CoV-2/Taiyuan-2023-Omicron-EG.5.1.1
8									18495336:SARS-CoV-2/Taiyuan-2023-Omicron-EG.5.1.1
8									18495338:SARS-CoV-2/Taiyuan-2023-Omicron-EG.5.1.1
8									18495340:SARS-CoV-2/Taiyuan-2023-Omicron-EG.5.1.1
8									18495341:SARS-CoV-2/Taiyuan-2023-Omicron-EG.5.1.1
8									18495344:SARS-CoV-2/Taiyuan-2023-Omicron-EG.5.1.1
8									18495345:SARS-CoV-2/Taiyuan-2023-Omicron-HK.3
8									18495346:SARS-CoV-2/Taiyuan-2023-Omicron-EG.5.1.1
8									18495347:SARS-CoV-2/Taiyuan-2023-Omicron-EG.5.1.1
8									18495351:SARS-CoV-2/Taiyuan-2023-Omicron-EG.5.1.1
8									18495352:SARS-CoV-2/Taiyuan-2023-Omicron-EG.5.1.1
8									18495353:SARS-CoV-2/Taiyuan-2023-Omicron-EG.5.1.1
8									18495355:SARS-CoV-2/Taiyuan-2023-Omicron-EG.5.1.1
8									18495356:SARS-CoV-2/Taiyuan-2023-Omicron-EG.5.1.1
8									18495358:SARS-CoV-2/Taiyuan-2023-Omicron-EG.5.1.1
8									18495359:SARS-CoV-2/Taiyuan-2023-Omicron-EG.5.1.1
8									18495360:SARS-CoV-2/Taiyuan-2023-Omicron-EG.5.1.1
8									18495364:SARS-CoV-2/Taiyuan-2023-Omicron-EG.5.1.1
8									18495365:SARS-CoV-2/Taiyuan-2023-Omicron-EG.5.1.1
8									18495366:SARS-CoV-2/Taiyuan-2023-Omicron-EG.5.1.1
8									18495367:SARS-CoV-2/Taiyuan-2023-Omicron-HK.3
8									18495368:SARS-CoV-2/Taiyuan-2023-Omicron-EG.5.1.1
8									18495369:SARS-CoV-2/Taiyuan-2023-Omicron-EG.5.1.1
8									18495375:SARS-CoV-2/Taiyuan-2023-Omicron-EG.5.1.1
8									18495377:SARS-CoV-2/Taiyuan-2023-Omicron-EG.5.1.1
8									18495380:SARS-CoV-2/Taiyuan-2023-Omicron-EG.5.1.1
8									18495382:SARS-CoV-2/Taiyuan-2023-Omicron-EG.5.1.1
8									18495383:SARS-CoV-2/Taiyuan-2023-Omicron-EG.5.1.1
8									18495384:SARS-CoV-2/Taiyuan-2023-Omicron-EG.5.1.1
8									18495385:SARS-CoV-2/Taiyuan-2023-Omicron-EG.5.1.1
8									18495386:SARS-CoV-2/Taiyuan-2023-Omicron-EG.5.1.1
8									18495389:SARS-CoV-2/Taiyuan-2023-Omicron-EG.5.1.1
8									18495392:SARS-CoV-2/Taiyuan-2023-Omicron-EG.5.1.1
8									18495393:SARS-CoV-2/Taiyuan-2023-Omicron-EG.5.1.1
8									18495394:SARS-CoV-2/Taiyuan-2023-Omicron-HK.3
8									18495395:SARS-CoV-2/Taiyuan-2023-Omicron-EG.5.1.1
8									18495397:SARS-CoV-2/Taiyuan-2023-Omicron-EG.5.1.1
8									18495399:SARS-CoV-2/Taiyuan-2023-Omicron-EG.5.1.1
8									18495400:SARS-CoV-2/Taiyuan-2023-Omicron-EG.5.1.1
8									18495401:SARS-CoV-2/Taiyuan-2023-Omicron-HK.2
8									18495402:SARS-CoV-2/Taiyuan-2023-Omicron-EG.5.1.1
8									18495403:SARS-CoV-2/Taiyuan-2023-Omicron-HK.3
8									18495404:SARS-CoV-2/Taiyuan-2023-Omicron-EG.5.1.1
8									18495405:SARS-CoV-2/Taiyuan-2023-Omicron-EG.5.1.1
8									18495407:SARS-CoV-2/Taiyuan-2023-Omicron-EG.5.1.1
8									18495409:SARS-CoV-2/Taiyuan-2023-Omicron-HK.3
8									18495410:SARS-CoV-2/Taiyuan-2023-Omicron-EG.5.1.1
8									18495411:SARS-CoV-2/Taiyuan-2023-Omicron-HK.3
8									18495412:SARS-CoV-2/Taiyuan-2023-Omicron-HK.3
8									18495413:SARS-CoV-2/Taiyuan-2023-Omicron-EG.5.1.1
8									18495414:SARS-CoV-2/Taiyuan-2023-Omicron-EG.5.1.1
8									18495418:SARS-CoV-2/Taiyuan-2023-Omicron-EG.5.1.1
8									18495420:SARS-CoV-2/Taiyuan-2023-Omicron-EG.5.1.1
8									18495421:SARS-CoV-2/Taiyuan-2023-Omicron-HK.3
8									18495423:SARS-CoV-2/Taiyuan-2023-Omicron-EG.5.1.1
8									18495425:SARS-CoV-2/Taiyuan-2023-Omicron-HK.3
8									18495427:SARS-CoV-2/Taiyuan-2023-Omicron-HK.3
8									18495428:SARS-CoV-2/Taiyuan-2023-Omicron-EG.5.1.1
8									18495429:SARS-CoV-2/Taiyuan-2023-Omicron-EG.5.1.1
8									18495431:SARS-CoV-2/Taiyuan-2023-Omicron-HK.3
8									18495432:SARS-CoV-2/Taiyuan-2023-Omicron-EG.5.1.1
8									18495435:SARS-CoV-2/Taiyuan-2023-Omicron-HK.3
8									18495436:SARS-CoV-2/Taiyuan-2023-Omicron-HK.3
8									18495438:SARS-CoV-2/Taiyuan-2023-Omicron-EG.5.1.1
8									18495439:SARS-CoV-2/Taiyuan-2023-Omicron-EG.5.1.1
8									18495441:SARS-CoV-2/Taiyuan-2023-Omicron-EG.5.1.1
8									18495444:SARS-CoV-2/Taiyuan-2023-Omicron-EG.5.1.1
8									18495445:SARS-CoV-2/Taiyuan-2023-Omicron-EG.5.1.1
8									18495446:SARS-CoV-2/Taiyuan-2023-Omicron-EG.5.1.1
8									18495447:SARS-CoV-2/Taiyuan-2023-Omicron-HK.3
8									18495450:SARS-CoV-2/Taiyuan-2023-Omicron-HK.3
8									18495451:SARS-CoV-2/Taiyuan-2023-Omicron-EG.5.1.1
8									18495453:SARS-CoV-2/Taiyuan-2023-Omicron-EG.5.1.1
8									18495454:SARS-CoV-2/Taiyuan-2023-Omicron-EG.5.1.1
8									18495455:SARS-CoV-2/Taiyuan-2023-Omicron-EG.5.1.1
8									18495456:SARS-CoV-2/Taiyuan-2023-Omicron-EG.5.1.1
8									18495457:SARS-CoV-2/Taiyuan-2023-Omicron-EG.5.1.1
8									18495458:SARS-CoV-2/Taiyuan-2023-Omicron-HK.3
8									18495459:SARS-CoV-2/Taiyuan-2023-Omicron-HK.3
8									18495461:SARS-CoV-2/Taiyuan-2023-Omicron-HK.3
8									18495462:SARS-CoV-2/Taiyuan-2023-Omicron-HK.3
8									18495464:SARS-CoV-2/Taiyuan-2023-Omicron-HK.2
8									18495465:SARS-CoV-2/Taiyuan-2023-Omicron-HK.3
8									18495467:SARS-CoV-2/Taiyuan-2023-Omicron-HK.3
8									18495470:SARS-CoV-2/Taiyuan-2023-Omicron-HK.3
8									18495471:SARS-CoV-2/Taiyuan-2023-Omicron-HK.3
8									18495472:SARS-CoV-2/Taiyuan-2023-Omicron-HK.3
8									18495473:SARS-CoV-2/Taiyuan-2023-Omicron-HK.3
8									18495475:SARS-CoV-2/Taiyuan-2023-Omicron-HK.3
8									18495477:SARS-CoV-2/Taiyuan-2023-Omicron-HK.3
8									18495480:SARS-CoV-2/Taiyuan-2023-Omicron-HK.3
8									18495481:SARS-CoV-2/Taiyuan-2023-Omicron-HK.2
8									18495482:SARS-CoV-2/Taiyuan-2023-Omicron-HK.3
8									18495483:SARS-CoV-2/Taiyuan-2023-Omicron-EG.5.1.1
8									18495484:SARS-CoV-2/Taiyuan-2023-Omicron-EG.5.1.1
8									18495485:SARS-CoV-2/Taiyuan-2023-Omicron-HK.3
8									18495486:SARS-CoV-2/Taiyuan-2023-Omicron-HK.3
8									18495487:SARS-CoV-2/Taiyuan-2023-Omicron-HK.3
8									18495489:SARS-CoV-2/Taiyuan-2023-Omicron-EG.5.1.1
8									18495490:SARS-CoV-2/Taiyuan-2023-Omicron-EG.5.1.1
8									18495491:SARS-CoV-2/Taiyuan-2023-Omicron-HK.3
8									18495492:SARS-CoV-2/Taiyuan-2023-Omicron-HK.3
8									18495494:SARS-CoV-2/Taiyuan-2023-Omicron-HK.3
8									18495495:SARS-CoV-2/Taiyuan-2023-Omicron-HK.3
8									18495496:SARS-CoV-2/Taiyuan-2023-Omicron-HK.3
8									18495499:SARS-CoV-2/Taiyuan-2023-Omicron-HK.3
8									18495500:SARS-CoV-2/Taiyuan-2023-Omicron-HK.3
8									18495501:SARS-CoV-2/Taiyuan-2023-Omicron-HK.3
8									18495504:SARS-CoV-2/Taiyuan-2023-Omicron-HK.3
8									18495505:SARS-CoV-2/Taiyuan-2023-Omicron-HK.3
8									18495507:SARS-CoV-2/Taiyuan-2023-Omicron-HK.3
8									18495508:SARS-CoV-2/Taiyuan-2023-Omicron-HK.3
8									18495509:SARS-CoV-2/Taiyuan-2023-Omicron-HK.3
8									18495511:SARS-CoV-2/Taiyuan-2023-Omicron-HK.3
8									18495513:SARS-CoV-2/Taiyuan-2023-Omicron-HK.3
8									18495516:SARS-CoV-2/Taiyuan-2023-Omicron-HK.3
8									18495519:SARS-CoV-2/Taiyuan-2023-Omicron-HK.3
8									18495521:SARS-CoV-2/Taiyuan-2023-Omicron-HK.3
8									18495522:SARS-CoV-2/Taiyuan-2023-Omicron-HK.3
8									18495524:SARS-CoV-2/Taiyuan-2023-Omicron-HK.3
8									18495526:SARS-CoV-2/Taiyuan-2023-Omicron-HK.3
8									18495530:SARS-CoV-2/Taiyuan-2023-Omicron-EG.5.1.1
8									18495533:SARS-CoV-2/Taiyuan-2023-Omicron-HK.3
9	9~	27927*	29265*	27919*	29257*	27924*	29262*	17801857:SARS-CoV-2/Wuhan-2023-Omicron-FL.2.4	455406:SARS-CoV-2/Wuhan-2020-19B-A	Unknown (17729949:SARS-CoV-2/Wuhan-2023-Omicron-XBB.1.5)	NS	NS	NS	NS	NS	NS	NS	NS	NS
9										Unknown(17672004:SARS-CoV-2/Wuhan-2023-Omicron-FL.2.3)
9										Unknown(17672010:SARS-CoV-2/Wuhan-2023-Omicron-FL.15)
9										Unknown(17729946:SARS-CoV-2/Wuhan-2023-Omicron-EG.5.1.1)
9										Unknown(17794191:SARS-CoV-2/Wuhan-2023-Omicron-FL.4)
9										Unknown(17794199:SARS-CoV-2/Wuhan-2023-Omicron-FL.2)
9										Unknown(17794201:SARS-CoV-2/Wuhan-2023-Omicron-XBB.1.9.1)
9										Unknown(17801853:SARS-CoV-2/Wuhan-2023-Omicron-FL.2.3)
9										Unknown(17801856:SARS-CoV-2/Wuhan-2023-Omicron-FL.2.3)
9										Unknown(18055564:SARS-CoV-2/Wuhan-2023-Omicron-EG.5.1.1)
9										Unknown(18078281:SARS-CoV-2/Wuhan-2023-Omicron-FL.2)
9										Unknown(18078293:SARS-CoV-2/Wuhan-2023-Omicron-FL.4)
9										Unknown(18078299:SARS-CoV-2/Wuhan-2023-Omicron-EG.5.1.1)
9										Unknown(18078304:SARS-CoV-2/Wuhan-2023-Omicron-FL.15)
9										Unknown(18078306:SARS-CoV-2/Wuhan-2023-Omicron-FL.13.2)
9										Unknown(18105542:SARS-CoV-2/Wuhan-2023-Omicron-FL.16)
9										Unknown(18105543:SARS-CoV-2/Wuhan-2023-Omicron-EG.5.1.1)
9										Unknown(18105546:SARS-CoV-2/Wuhan-2023-Omicron-EG.5.1.1)
9										Unknown(18146046:SARS-CoV-2/Wuhan-2023-Omicron-HK.3)
9										Unknown(18146047:SARS-CoV-2/Wuhan-2023-Omicron-EG.5.1.1)
9										Unknown(18146050:SARS-CoV-2/Wuhan-2023-Omicron-HK.3)
9										Unknown(18146056:SARS-CoV-2/Wuhan-2023-Omicron-FL.15)
9										Unknown(18217223:SARS-CoV-2/Wuhan-2023-Omicron-HK.3)
9										Unknown(18217226:SARS-CoV-2/Wuhan-2023-Omicron-FL.15)
9										Unknown(18254241:SARS-CoV-2/Wuhan-2023-Omicron-EG.5.1.1)
9										Unknown(18254244:SARS-CoV-2/Wuhan-2023-Omicron-EG.5.1.1)
9										Unknown(18254246:SARS-CoV-2/Wuhan-2023-Omicron-FL.2)
9										Unknown(18254249:SARS-CoV-2/Wuhan-2023-Omicron-FL.15)
9										Unknown(18254250:SARS-CoV-2/Wuhan-2023-Omicron-EG.5.1.1)
9										Unknown(18284749:SARS-CoV-2/Wuhan-2023-Omicron-EG.5.1.1)
9										Unknown(18284752:SARS-CoV-2/Wuhan-2023-Omicron-HK.3)
9										Unknown(18313190:SARS-CoV-2/Wuhan-2023-Omicron-EG.5.1.1)
9										Unknown(18313192:SARS-CoV-2/Wuhan-2023-Omicron-FL.15)
9										Unknown(18313198:SARS-CoV-2/Wuhan-2023-Omicron-HK.3)
9										Unknown(18376489:SARS-CoV-2/Wuhan-2023-Omicron-EG.5.1)
9										Unknown(18376493:SARS-CoV-2/Wuhan-2023-Omicron-HK.3)
9										Unknown(18388915:SARS-CoV-2/Wuhan-2023-Omicron-HK.3)
9										Unknown(18401762:SARS-CoV-2/Wuhan-2023-Omicron-HK.3)
9										Unknown(18401763:SARS-CoV-2/Wuhan-2023-Omicron-EG.5.1.1)
9										Unknown(18438422:SARS-CoV-2/Wuhan-2023-Omicron-HK.3)
9										Unknown(18438428:SARS-CoV-2/Wuhan-2023-Omicron-HK.3)
9										Unknown(18485328:SARS-CoV-2/Wuhan-2023-Omicron-EG.5.1.1)
9										Unknown(18589883:SARS-CoV-2/Wuhan-2023-Omicron-EG.5.1.1)
9										Unknown(18589886:SARS-CoV-2/Wuhan-2023-Omicron-EG.5.1.1)
9										Unknown(18495169:SARS-CoV-2/Taiyuan-2023-Omicron-FL.2)
9										Unknown(18495174:SARS-CoV-2/Taiyuan-2023-Omicron-FL.2.3)
9										Unknown(18495175:SARS-CoV-2/Taiyuan-2023-Omicron-FL.2.3)
9										Unknown(18495212:SARS-CoV-2/Taiyuan-2023-Omicron-FL.2)
9										Unknown(18495216:SARS-CoV-2/Taiyuan-2023-Omicron-EG.5.1.1)
9										Unknown(18495217:SARS-CoV-2/Taiyuan-2023-Omicron-FL.4)
9										Unknown(18495228:SARS-CoV-2/Taiyuan-2023-Omicron-FL.5)
9										Unknown(18495229:SARS-CoV-2/Taiyuan-2023-Omicron-FL.5)
9										Unknown(18495235:SARS-CoV-2/Taiyuan-2023-Omicron-FL.4)
9										Unknown(18495236:SARS-CoV-2/Taiyuan-2023-Omicron-FL.4)
9										Unknown(18495239:SARS-CoV-2/Taiyuan-2023-Omicron-FL.4)
9										Unknown(18495254:SARS-CoV-2/Taiyuan-2023-Omicron-EG.5.1.1)
9										Unknown(18495272:SARS-CoV-2/Taiyuan-2023-Omicron-EG.5.1.1)
9										Unknown(18495273:SARS-CoV-2/Taiyuan-2023-Omicron-EG.5.1.1)
9										Unknown(18495275:SARS-CoV-2/Taiyuan-2023-Omicron-EG.5.1.1)
9										Unknown(18495281:SARS-CoV-2/Taiyuan-2023-Omicron-XBB.1.9.2)
9										Unknown(18495298:SARS-CoV-2/Taiyuan-2023-Omicron-FL.4)
9										Unknown(18495301:SARS-CoV-2/Taiyuan-2023-Omicron-FL.2)
9										Unknown(18495316:SARS-CoV-2/Taiyuan-2023-Omicron-FL.4)
9										Unknown(18495321:SARS-CoV-2/Taiyuan-2023-Omicron-EG.5.1.1)
9										Unknown(18495328:SARS-CoV-2/Taiyuan-2023-Omicron-EG.5.1.1)
9										Unknown(18495330:SARS-CoV-2/Taiyuan-2023-Omicron-EG.5.1.1)
9										Unknown(18495345:SARS-CoV-2/Taiyuan-2023-Omicron-HK.3)
9										Unknown(18495352:SARS-CoV-2/Taiyuan-2023-Omicron-EG.5.1.1)
9										Unknown(18495353:SARS-CoV-2/Taiyuan-2023-Omicron-EG.5.1.1)
9										Unknown(18495358:SARS-CoV-2/Taiyuan-2023-Omicron-EG.5.1.1)
9										Unknown(18495359:SARS-CoV-2/Taiyuan-2023-Omicron-EG.5.1.1)
9										Unknown(18495360:SARS-CoV-2/Taiyuan-2023-Omicron-EG.5.1.1)
9										Unknown(18495365:SARS-CoV-2/Taiyuan-2023-Omicron-EG.5.1.1)
9										Unknown(18495366:SARS-CoV-2/Taiyuan-2023-Omicron-EG.5.1.1)
9										Unknown(18495377:SARS-CoV-2/Taiyuan-2023-Omicron-EG.5.1.1)
9										Unknown(18495383:SARS-CoV-2/Taiyuan-2023-Omicron-EG.5.1.1)
9										Unknown(18495397:SARS-CoV-2/Taiyuan-2023-Omicron-EG.5.1.1)
9										Unknown(18495400:SARS-CoV-2/Taiyuan-2023-Omicron-EG.5.1.1)
9										Unknown(18495404:SARS-CoV-2/Taiyuan-2023-Omicron-EG.5.1.1)
9										Unknown(18495413:SARS-CoV-2/Taiyuan-2023-Omicron-EG.5.1.1)
9										Unknown(18495414:SARS-CoV-2/Taiyuan-2023-Omicron-EG.5.1.1)
9										Unknown(18495415:SARS-CoV-2/Taiyuan-2023-Omicron-FL.15)
9										Unknown(18495417:SARS-CoV-2/Taiyuan-2023-Omicron-EG.5.1)
9										Unknown(18495418:SARS-CoV-2/Taiyuan-2023-Omicron-EG.5.1.1)
9										Unknown(18495432:SARS-CoV-2/Taiyuan-2023-Omicron-EG.5.1.1)
9										Unknown(18495433:SARS-CoV-2/Taiyuan-2023-Omicron-EG.5.1.1)
9										Unknown(18495441:SARS-CoV-2/Taiyuan-2023-Omicron-EG.5.1.1)
9										Unknown(18495442:SARS-CoV-2/Taiyuan-2023-Omicron-FL.15)
9										Unknown(18495445:SARS-CoV-2/Taiyuan-2023-Omicron-EG.5.1.1)
9										Unknown(18495452:SARS-CoV-2/Taiyuan-2023-Omicron-HK.3)
9										Unknown(18495453:SARS-CoV-2/Taiyuan-2023-Omicron-EG.5.1.1)
9										Unknown(18495456:SARS-CoV-2/Taiyuan-2023-Omicron-EG.5.1.1)
9										Unknown(18495459:SARS-CoV-2/Taiyuan-2023-Omicron-HK.3)
9										Unknown(18495474:SARS-CoV-2/Taiyuan-2023-Omicron-HK.3)
9										Unknown(18495475:SARS-CoV-2/Taiyuan-2023-Omicron-HK.3)
9										Unknown(18495480:SARS-CoV-2/Taiyuan-2023-Omicron-HK.3)
9										Unknown(18495483:SARS-CoV-2/Taiyuan-2023-Omicron-EG.5.1.1)
9										Unknown(18495487:SARS-CoV-2/Taiyuan-2023-Omicron-HK.3)
9										Unknown(18495492:SARS-CoV-2/Taiyuan-2023-Omicron-HK.3)
9										Unknown(18495493:SARS-CoV-2/Taiyuan-2023-Omicron-EG.5.1)
9										Unknown(18495497:SARS-CoV-2/Taiyuan-2023-Omicron-HK.3)
9										Unknown(18495498:SARS-CoV-2/Taiyuan-2023-Omicron-HK.3)
9										Unknown(18495501:SARS-CoV-2/Taiyuan-2023-Omicron-HK.3)
9										Unknown(18495502:SARS-CoV-2/Taiyuan-2023-Omicron-HK.3)
9										Unknown(18495513:SARS-CoV-2/Taiyuan-2023-Omicron-HK.3)
9										Unknown(18495517:SARS-CoV-2/Taiyuan-2023-Omicron-HK.3)
9										Unknown(18495521:SARS-CoV-2/Taiyuan-2023-Omicron-HK.3)
9										Unknown(18495529:SARS-CoV-2/Taiyuan-2023-Omicron-HK.3)
~ = It is possible that this apparent recombination signal could have been caused by an evolutionary
process other than recombination.
* = The actual breakpoint position is undetermined (it was most likely either overprinted by a subsequent
recombination event or off the edges of the analysed sequence fragments).
^ = The recombinant sequence may have been misidentified (one of the identified parents might be the recombinant)
Minor Parent = Parent contributing the smaller fraction of sequence.
Major Parent = Parent contributing the larger fraction of sequence.
Unknown = Only one parent and a recombinant need be in the alignment for a recombination event to be detectable.
The sequence listed as unknown was used to infer the existance of a missing parental sequence.
NS = No significant P-value was recorded for this recombination event using the particular method in question.
